# Supplementary material for: Identification and Characterization of the HbPP2C Gene Family and Its Expression in Response to Biotic and Abiotic Stresses in Rubber Tree
Source: Int J Mol Sci. 2023 Nov 7;24(22):16061. doi: 10.3390/ijms242216061 (PMC10671201; doi:10.3390/ijms242216061)
Supplement: Supplementary file 1 [file ijms-24-16061-s001.zip]

Archive with 1 entries (1 files):
- Support Information.xlsx
