# Supplementary material for: Identification and Characterization of the HbPP2C Gene Family and Its Expression in Response to Biotic and Abiotic Stresses in Rubber Tree
Source: Int J Mol Sci. 2023 Nov 7;24(22):16061. doi: 10.3390/ijms242216061 (PMC10671201; doi:10.3390/ijms242216061)
Supplement: Supplementary file 1 [file ijms-24-16061-s001.zip › Support Information.xlsx]

## Sheet: TableS1
Table S1 The predicted conserved motifs of the PP2C proteins in rubber tree.
Motif	Sequence	Logo
Motif1	STAVVALITGQKJVVANVGDSRAVLCRRGKA
Motif2	VIAEPEIKVVKLTPDDEFLILASDGLWDVLSNZEAVDIVR
Motif3	LSFFGVYDGHGGSDAAEYLKKHLFENLLE
Motif4	RVNGVLAVSRAIGDRYLKQY
Motif5	LSVDHKPDREDERERIEAAGGR
Motif6	AAAKKLVEEALRRGSKDBITVIVVDL
Motif7	PSYGSASVCGRRREMEDAVAIVPDF
Motif8	DWKKAJKKAFLKTDEEFLSE
Motif9	GRGDGLLWYKDJGQHAYGEFSMAVVQANNLLEDQSQIESGP
Motif10	RAGAARRLVEAALREAAKKREM
Motif11	MEEMSPAVAVPFRVGNSVCENPNIDTHLDITRLKLMADKAGLLSDPVRKVS

## Sheet: TableS2
Table S2 The cis-acting elements of the promoters of the PP2C genes in rubber tree.
Gene ID	Site Name	Sequence	Position	Strand	Function
HbPP2C1	TC-rich repeats	ATTCTCTAAC	3218	+	cis-acting element involved in defense and stress responsiveness
HbPP2C1	ABRE	ACGTG	810	+	cis-acting element involved in the abscisic acid responsiveness
HbPP2C1	ABRE	ACGTG	3097	-	cis-acting element involved in the abscisic acid responsiveness
HbPP2C1	ARE	AAACCA	1984	-	cis-acting regulatory element essential for the anaerobic induction
HbPP2C1	G-box	CACGTC	3097	+	cis-acting regulatory element involved in light responsiveness
HbPP2C1	G-Box	CACGTT	809	-	cis-acting regulatory element involved in light responsiveness
HbPP2C1	CGTCA-motif	CGTCA	1601	+	cis-acting regulatory element involved in the MeJA-responsiveness
HbPP2C1	CGTCA-motif	CGTCA	2755	+	cis-acting regulatory element involved in the MeJA-responsiveness
HbPP2C1	CGTCA-motif	CGTCA	3099	+	cis-acting regulatory element involved in the MeJA-responsiveness
HbPP2C1	TGACG-motif	TGACG	1601	-	cis-acting regulatory element involved in the MeJA-responsiveness
HbPP2C1	TGACG-motif	TGACG	2755	-	cis-acting regulatory element involved in the MeJA-responsiveness
HbPP2C1	TGACG-motif	TGACG	3099	-	cis-acting regulatory element involved in the MeJA-responsiveness
HbPP2C1	O2-site	GTTGACGTGA	3096	-	cis-acting regulatory element involved in zein metabolism regulation
HbPP2C1	CAT-box	GCCACT	2253	+	cis-acting regulatory element related to meristem expression
HbPP2C1	CAT-box	GCCACT	2904	-	cis-acting regulatory element related to meristem expression
HbPP2C1	GARE-motif	TCTGTTG	1666	-	gibberellin-responsive element
HbPP2C1	P-box	CCTTTTG	1788	-	gibberellin-responsive element
HbPP2C1	CCAAT-box	CAACGG	700	-	MYBHv1 binding site
HbPP2C1	CCAAT-box	CAACGG	3102	+	MYBHv1 binding site
HbPP2C1	ATCT-motif	AATCTAATCC	657	+	part of a conserved DNA module involved in light responsiveness
HbPP2C1	Box 4	ATTAAT	1	+	part of a conserved DNA module involved in light responsiveness
HbPP2C1	Box 4	ATTAAT	112	+	part of a conserved DNA module involved in light responsiveness
HbPP2C1	Box 4	ATTAAT	182	+	part of a conserved DNA module involved in light responsiveness
HbPP2C1	Box 4	ATTAAT	403	+	part of a conserved DNA module involved in light responsiveness
HbPP2C1	Box 4	ATTAAT	907	+	part of a conserved DNA module involved in light responsiveness
HbPP2C1	Box 4	ATTAAT	1278	+	part of a conserved DNA module involved in light responsiveness
HbPP2C1	Box 4	ATTAAT	1282	+	part of a conserved DNA module involved in light responsiveness
HbPP2C1	Box 4	ATTAAT	1298	+	part of a conserved DNA module involved in light responsiveness
HbPP2C1	Box 4	ATTAAT	2625	-	part of a conserved DNA module involved in light responsiveness
HbPP2C1	Box II	TGGTAATAA	2182	-	part of a light responsive element
HbPP2C1	chs-CMA1a	TTACTTAA	532	-	part of a light responsive element
HbPP2C1	GATA-motif	AAGATAAGATT	657	-	part of a light responsive element
HbPP2C1	GATA-motif	AAGGATAAGG	659	-	part of a light responsive element
HbPP2C1	GATA-motif	GATAGGG	1952	+	part of a light responsive element
HbPP2C1	GATA-motif	AAGGATAAGG	2742	+	part of a light responsive element
HbPP2C1	GATA-motif	GATAGGA	3114	+	part of a light responsive element
HbPP2C1	GTGGC-motif	GATTCTGTGGC	1849	+	part of a light responsive element
HbPP2C1	TCT-motif	TCTTAC	3045	-	part of a light responsive element
HbPP2C1	AE-box	AGAAACAA	703	-	part of a module for light response
HbPP2C10	TGA-element	AACGAC	818	+	auxin-responsive element
HbPP2C10	ABRE	ACGTG	2148	-	cis-acting element involved in the abscisic acid responsiveness
HbPP2C10	A-box	CCGTCC	1546	-	cis-acting regulatory element
HbPP2C10	ARE	AAACCA	504	+	cis-acting regulatory element essential for the anaerobic induction
HbPP2C10	ARE	AAACCA	1554	+	cis-acting regulatory element essential for the anaerobic induction
HbPP2C10	ARE	AAACCA	1980	-	cis-acting regulatory element essential for the anaerobic induction
HbPP2C10	ARE	AAACCA	2099	-	cis-acting regulatory element essential for the anaerobic induction
HbPP2C10	G-Box	CACGTT	2148	+	cis-acting regulatory element involved in light responsiveness
HbPP2C10	CGTCA-motif	CGTCA	253	-	cis-acting regulatory element involved in the MeJA-responsiveness
HbPP2C10	TGACG-motif	TGACG	253	+	cis-acting regulatory element involved in the MeJA-responsiveness
HbPP2C10	CAT-box	GCCACT	881	+	cis-acting regulatory element related to meristem expression
HbPP2C10	CAT-box	GCCACT	1469	-	cis-acting regulatory element related to meristem expression
HbPP2C10	GARE-motif	TCTGTTG	309	+	gibberellin-responsive element
HbPP2C10	GARE-motif	TCTGTTG	1448	-	gibberellin-responsive element
HbPP2C10	GARE-motif	TCTGTTG	2294	-	gibberellin-responsive element
HbPP2C10	GT1-motif	GGTTAA	1550	+	light responsive element
HbPP2C10	Sp1	GGGCGG	491	+	light responsive element
HbPP2C10	MRE	AACCTAA	2491	+	MYB binding site involved in light responsiveness
HbPP2C10	MRE	AACCTAA	2830	-	MYB binding site involved in light responsiveness
HbPP2C10	ATCT-motif	AATCTAATCC	1182	-	part of a conserved DNA module involved in light responsiveness
HbPP2C10	Box 4	ATTAAT	543	+	part of a conserved DNA module involved in light responsiveness
HbPP2C10	Box 4	ATTAAT	969	+	part of a conserved DNA module involved in light responsiveness
HbPP2C10	Box 4	ATTAAT	1164	+	part of a conserved DNA module involved in light responsiveness
HbPP2C10	Box 4	ATTAAT	1194	+	part of a conserved DNA module involved in light responsiveness
HbPP2C10	GA-motif	ATAGATAA	2655	+	part of a light responsive element
HbPP2C10	GATA-motif	AAGATAAGATT	372	-	part of a light responsive element
HbPP2C10	LS7	CAGATTTATTTTTA	760	+	part of a light responsive element
HbPP2C10	TCCC-motif	TCTCCCT	451	-	part of a light responsive element
HbPP2C11	TCA-element	CCATCTTTTT	3223	-	cis-acting element involved in salicylic acid responsiveness
HbPP2C11	ABRE	ACGTG	2488	+	cis-acting element involved in the abscisic acid responsiveness
HbPP2C11	ARE	AAACCA	2348	+	cis-acting regulatory element essential for the anaerobic induction
HbPP2C11	G-Box	CACGTT	2487	-	cis-acting regulatory element involved in light responsiveness
HbPP2C11	CGTCA-motif	CGTCA	3401	+	cis-acting regulatory element involved in the MeJA-responsiveness
HbPP2C11	TGACG-motif	TGACG	3401	-	cis-acting regulatory element involved in the MeJA-responsiveness
HbPP2C11	O2-site	GTTGACGTGA	2013	-	cis-acting regulatory element involved in zein metabolism regulation
HbPP2C11	O2-site	GATGATGTGG	3519	+	cis-acting regulatory element involved in zein metabolism regulation
HbPP2C11	GC-motif	CCCCCG	2752	-	enhancer-like element involved in anoxic specific inducibility
HbPP2C11	GC-motif	CCCCCG	2915	-	enhancer-like element involved in anoxic specific inducibility
HbPP2C11	GARE-motif	TCTGTTG	2540	+	gibberellin-responsive element
HbPP2C11	MBS	CAACTG	1324	-	MYB binding site involved in drought-inducibility
HbPP2C11	MBS	CAACTG	2805	+	MYB binding site involved in drought-inducibility
HbPP2C11	MBS	CAACTG	3238	+	MYB binding site involved in drought-inducibility
HbPP2C11	MBS	CAACTG	3247	+	MYB binding site involved in drought-inducibility
HbPP2C11	MBS	CAACTG	3583	-	MYB binding site involved in drought-inducibility
HbPP2C11	ATCT-motif	AATCTAATCC	1838	+	part of a conserved DNA module involved in light responsiveness
HbPP2C11	Box 4	ATTAAT	1361	+	part of a conserved DNA module involved in light responsiveness
HbPP2C11	Box 4	ATTAAT	1442	+	part of a conserved DNA module involved in light responsiveness
HbPP2C11	Box 4	ATTAAT	1464	+	part of a conserved DNA module involved in light responsiveness
HbPP2C11	Box 4	ATTAAT	1486	+	part of a conserved DNA module involved in light responsiveness
HbPP2C11	LAMP-element	CTTTATCA	3140	+	part of a light responsive element
HbPP2C11	TCCC-motif	TCTCCCT	1786	+	part of a light responsive element
HbPP2C11	TCT-motif	TCTTAC	1631	-	part of a light responsive element
HbPP2C11	TCT-motif	TCTTAC	2238	+	part of a light responsive element
HbPP2C12	TGA-element	AACGAC	899	+	auxin-responsive element
HbPP2C12	AT-rich element	ATAGAAATCAA	1806	-	binding site of AT-rich DNA binding protein (ATBP-1)
HbPP2C12	MSA-like	TCCAACGGT	1298	+	cis-acting element involved in cell cycle regulation
HbPP2C12	MSA-like	TCAAACGGT	2024	+	cis-acting element involved in cell cycle regulation
HbPP2C12	ACE	GACACGTATG	992	-	cis-acting element involved in light responsiveness
HbPP2C12	LTR	CCGAAA	735	-	cis-acting element involved in low-temperature responsiveness
HbPP2C12	LTR	CCGAAA	2195	-	cis-acting element involved in low-temperature responsiveness
HbPP2C12	LTR	CCGAAA	2761	+	cis-acting element involved in low-temperature responsiveness
HbPP2C12	ABRE	ACGTG	883	+	cis-acting element involved in the abscisic acid responsiveness
HbPP2C12	ABRE	ACGTG	1040	-	cis-acting element involved in the abscisic acid responsiveness
HbPP2C12	ABRE	ACGTG	1199	-	cis-acting element involved in the abscisic acid responsiveness
HbPP2C12	ABRE	ACGTG	1409	-	cis-acting element involved in the abscisic acid responsiveness
HbPP2C12	ABRE	ACGTG	1581	-	cis-acting element involved in the abscisic acid responsiveness
HbPP2C12	ABRE	ACGTG	2135	-	cis-acting element involved in the abscisic acid responsiveness
HbPP2C12	ABRE	ACGTG	2683	+	cis-acting element involved in the abscisic acid responsiveness
HbPP2C12	ARE	AAACCA	1450	+	cis-acting regulatory element essential for the anaerobic induction
HbPP2C12	ARE	AAACCA	1515	-	cis-acting regulatory element essential for the anaerobic induction
HbPP2C12	ARE	AAACCA	1976	-	cis-acting regulatory element essential for the anaerobic induction
HbPP2C12	ARE	AAACCA	2895	+	cis-acting regulatory element essential for the anaerobic induction
HbPP2C12	AuxRR-core	GGTCCAT	1102	+	cis-acting regulatory element involved in auxin responsiveness
HbPP2C12	G-box	TACGTG	882	+	cis-acting regulatory element involved in light responsiveness
HbPP2C12	G-box	CACGTC	1040	+	cis-acting regulatory element involved in light responsiveness
HbPP2C12	G-box	CACGTC	1199	+	cis-acting regulatory element involved in light responsiveness
HbPP2C12	G-box	CAGACGTGGCA	1406	-	cis-acting regulatory element involved in light responsiveness
HbPP2C12	G-box	CACGTC	1409	+	cis-acting regulatory element involved in light responsiveness
HbPP2C12	G-box	TACGTG	2682	+	cis-acting regulatory element involved in light responsiveness
HbPP2C12	G-Box	CACGTT	1581	+	cis-acting regulatory element involved in light responsiveness
HbPP2C12	G-Box	CACGTT	2135	+	cis-acting regulatory element involved in light responsiveness
HbPP2C12	CGTCA-motif	CGTCA	904	+	cis-acting regulatory element involved in the MeJA-responsiveness
HbPP2C12	CGTCA-motif	CGTCA	1411	+	cis-acting regulatory element involved in the MeJA-responsiveness
HbPP2C12	CGTCA-motif	CGTCA	1568	-	cis-acting regulatory element involved in the MeJA-responsiveness
HbPP2C12	CGTCA-motif	CGTCA	2022	+	cis-acting regulatory element involved in the MeJA-responsiveness
HbPP2C12	TGACG-motif	TGACG	904	-	cis-acting regulatory element involved in the MeJA-responsiveness
HbPP2C12	TGACG-motif	TGACG	1411	-	cis-acting regulatory element involved in the MeJA-responsiveness
HbPP2C12	TGACG-motif	TGACG	1568	+	cis-acting regulatory element involved in the MeJA-responsiveness
HbPP2C12	TGACG-motif	TGACG	2022	-	cis-acting regulatory element involved in the MeJA-responsiveness
HbPP2C12	CAT-box	GCCACT	1328	-	cis-acting regulatory element related to meristem expression
HbPP2C12	HD-Zip 1	CAAT(A/T)ATTG	480	+	element involved in differentiation of the palisade mesophyll cells
HbPP2C12	GARE-motif	TCTGTTG	1915	+	gibberellin-responsive element
HbPP2C12	GT1-motif	GGTTAAT	455	+	light responsive element
HbPP2C12	GT1-motif	GGTTAA	1135	-	light responsive element
HbPP2C12	MBS	CAACTG	1845	-	MYB binding site involved in drought-inducibility
HbPP2C12	MBS	CAACTG	2389	+	MYB binding site involved in drought-inducibility
HbPP2C12	MRE	AACCTAA	766	-	MYB binding site involved in light responsiveness
HbPP2C12	CCAAT-box	CAACGG	1300	+	MYBHv1 binding site
HbPP2C12	CCAAT-box	CAACGG	2216	+	MYBHv1 binding site
HbPP2C12	ATCT-motif	AATCTAATCC	763	-	part of a conserved DNA module involved in light responsiveness
HbPP2C12	Box 4	ATTAAT	141	+	part of a conserved DNA module involved in light responsiveness
HbPP2C12	Box 4	ATTAAT	155	+	part of a conserved DNA module involved in light responsiveness
HbPP2C12	Box 4	ATTAAT	212	+	part of a conserved DNA module involved in light responsiveness
HbPP2C12	Box 4	ATTAAT	647	+	part of a conserved DNA module involved in light responsiveness
HbPP2C12	Box 4	ATTAAT	690	+	part of a conserved DNA module involved in light responsiveness
HbPP2C12	GA-motif	ATAGATAA	327	+	part of a light responsive element
HbPP2C12	GA-motif	ATAGATAA	395	+	part of a light responsive element
HbPP2C12	GATA-motif	AAGGATAAGG	761	+	part of a light responsive element
HbPP2C12	I-box	atGATAAGGTC	984	-	part of a light responsive element
HbPP2C12	LAMP-element	CTTTATCA	2990	-	part of a light responsive element
HbPP2C12	TCT-motif	TCTTAC	1354	+	part of a light responsive element
HbPP2C12	TCT-motif	TCTTAC	2116	-	part of a light responsive element
HbPP2C12	AT1-motif	AATTATTTTTTATT	1012	+	part of a light responsive module
HbPP2C12	AE-box	AGAAACTT	429	-	part of a module for light response
HbPP2C12	AE-box	AGAAACAA	1702	-	part of a module for light response
HbPP2C12	ACA-motif	AATTACAGCCATT	1233	-	part of gapA in (gapA-CMA1) involved with light responsiveness
HbPP2C12	ACA-motif	ATCGACAGCCATT	2765	-	part of gapA in (gapA-CMA1) involved with light responsiveness
HbPP2C12	WUN-motif	AAATTTCCT	1030	+	wound-responsive element
HbPP2C13	TGA-element	AACGAC	2480	-	auxin-responsive element
HbPP2C13	AT-rich element	ATAGAAATCAA	1316	+	binding site of AT-rich DNA binding protein (ATBP-1)
HbPP2C13	MSA-like	TCCAACGGT	795	+	cis-acting element involved in cell cycle regulation
HbPP2C13	ARE	AAACCA	1521	-	cis-acting regulatory element essential for the anaerobic induction
HbPP2C13	G-box	CACGAC	1729	+	cis-acting regulatory element involved in light responsiveness
HbPP2C13	CGTCA-motif	CGTCA	2855	-	cis-acting regulatory element involved in the MeJA-responsiveness
HbPP2C13	TGACG-motif	TGACG	2855	+	cis-acting regulatory element involved in the MeJA-responsiveness
HbPP2C13	CAT-box	GCCACT	3059	-	cis-acting regulatory element related to meristem expression
HbPP2C13	GT1-motif	GGTTAA	879	+	light responsive element
HbPP2C13	GT1-motif	GGTTAA	2024	+	light responsive element
HbPP2C13	GT1-motif	GGTTAA	2026	-	light responsive element
HbPP2C13	MBS	CAACTG	842	-	MYB binding site involved in drought-inducibility
HbPP2C13	MBS	CAACTG	1735	+	MYB binding site involved in drought-inducibility
HbPP2C13	MBS	CAACTG	2548	+	MYB binding site involved in drought-inducibility
HbPP2C13	MBS	CAACTG	3019	-	MYB binding site involved in drought-inducibility
HbPP2C13	CCAAT-box	CAACGG	706	-	MYBHv1 binding site
HbPP2C13	CCAAT-box	CAACGG	797	+	MYBHv1 binding site
HbPP2C13	Box 4	ATTAAT	407	+	part of a conserved DNA module involved in light responsiveness
HbPP2C13	Box 4	ATTAAT	622	+	part of a conserved DNA module involved in light responsiveness
HbPP2C13	Box 4	ATTAAT	640	+	part of a conserved DNA module involved in light responsiveness
HbPP2C13	Box 4	ATTAAT	985	+	part of a conserved DNA module involved in light responsiveness
HbPP2C13	Box 4	ATTAAT	1420	+	part of a conserved DNA module involved in light responsiveness
HbPP2C13	Box 4	ATTAAT	1511	+	part of a conserved DNA module involved in light responsiveness
HbPP2C14	TGA-element	AACGAC	1198	-	auxin-responsive element
HbPP2C14	AT-rich element	ATAGAAATCAA	32	-	binding site of AT-rich DNA binding protein (ATBP-1)
HbPP2C14	MSA-like	(T/C)C(T/C)AACGG(T/C)(T/C)A	1911	-	cis-acting element involved in cell cycle regulation
HbPP2C14	TC-rich repeats	GTTTTCTTAC	897	+	cis-acting element involved in defense and stress responsiveness
HbPP2C14	LTR	CCGAAA	1122	+	cis-acting element involved in low-temperature responsiveness
HbPP2C14	TCA-element	CCATCTTTTT	2866	-	cis-acting element involved in salicylic acid responsiveness
HbPP2C14	TCA-element	TCAGAAGAGG	3184	+	cis-acting element involved in salicylic acid responsiveness
HbPP2C14	TCA-element	CCATCTTTTT	4035	+	cis-acting element involved in salicylic acid responsiveness
HbPP2C14	ABRE	ACGTG	347	+	cis-acting element involved in the abscisic acid responsiveness
HbPP2C14	ABRE	ACGTG	986	+	cis-acting element involved in the abscisic acid responsiveness
HbPP2C14	ABRE	ACGTG	2092	+	cis-acting element involved in the abscisic acid responsiveness
HbPP2C14	ABRE	GCAACGTGTC	3665	-	cis-acting element involved in the abscisic acid responsiveness
HbPP2C14	ARE	AAACCA	4014	+	cis-acting regulatory element essential for the anaerobic induction
HbPP2C14	G-box	TACGTG	346	+	cis-acting regulatory element involved in light responsiveness
HbPP2C14	G-box	CACGTC	985	-	cis-acting regulatory element involved in light responsiveness
HbPP2C14	G-Box	CACGTT	2091	-	cis-acting regulatory element involved in light responsiveness
HbPP2C14	CGTCA-motif	CGTCA	893	-	cis-acting regulatory element involved in the MeJA-responsiveness
HbPP2C14	CGTCA-motif	CGTCA	984	-	cis-acting regulatory element involved in the MeJA-responsiveness
HbPP2C14	TGACG-motif	TGACG	893	+	cis-acting regulatory element involved in the MeJA-responsiveness
HbPP2C14	TGACG-motif	TGACG	984	+	cis-acting regulatory element involved in the MeJA-responsiveness
HbPP2C14	O2-site	GATGATGTGG	3528	+	cis-acting regulatory element involved in zein metabolism regulation
HbPP2C14	CAT-box	GCCACT	2537	-	cis-acting regulatory element related to meristem expression
HbPP2C14	GCN4_motif	TGAGTCA	2830	-	cis-regulatory element involved in endosperm expression
HbPP2C14	AT-rich sequence	TAAAATACT	965	-	element for maximal elicitor-mediated activation (2copies)
HbPP2C14	P-box	CCTTTTG	2949	-	gibberellin-responsive element
HbPP2C14	MBS	CAACTG	1342	-	MYB binding site involved in drought-inducibility
HbPP2C14	MBS	CAACTG	2038	-	MYB binding site involved in drought-inducibility
HbPP2C14	MBS	CAACTG	2986	-	MYB binding site involved in drought-inducibility
HbPP2C14	MBS	CAACTG	3790	-	MYB binding site involved in drought-inducibility
HbPP2C14	CCAAT-box	CAACGG	1795	+	MYBHv1 binding site
HbPP2C14	CCAAT-box	CAACGG	1914	-	MYBHv1 binding site
HbPP2C14	ATC-motif	AGTAATCT	3587	-	part of a conserved DNA module involved in light responsiveness
HbPP2C14	Box 4	ATTAAT	47	+	part of a conserved DNA module involved in light responsiveness
HbPP2C14	Box 4	ATTAAT	99	+	part of a conserved DNA module involved in light responsiveness
HbPP2C14	Box 4	ATTAAT	158	+	part of a conserved DNA module involved in light responsiveness
HbPP2C14	Box 4	ATTAAT	618	+	part of a conserved DNA module involved in light responsiveness
HbPP2C14	Box 4	ATTAAT	668	+	part of a conserved DNA module involved in light responsiveness
HbPP2C14	Box 4	ATTAAT	1114	+	part of a conserved DNA module involved in light responsiveness
HbPP2C14	chs-CMA1a	TTACTTAA	1033	-	part of a light responsive element
HbPP2C14	LAMP-element	CTTTATCA	1806	-	part of a light responsive element
HbPP2C14	TCT-motif	TCTTAC	3520	-	part of a light responsive element
HbPP2C14	AT1-motif	AATTATTTTTTATT	197	+	part of a light responsive module
HbPP2C14	AE-box	AGAAACAA	2041	-	part of a module for light response
HbPP2C14	AE-box	AGAAACAA	2973	+	part of a module for light response
HbPP2C15	TC-rich repeats	GTTTTCTTAC	339	+	cis-acting element involved in defense and stress responsiveness
HbPP2C15	TC-rich repeats	GTTTTCTTAC	1368	+	cis-acting element involved in defense and stress responsiveness
HbPP2C15	TCA-element	CCATCTTTTT	422	+	cis-acting element involved in salicylic acid responsiveness
HbPP2C15	TCA-element	CCATCTTTTT	1451	+	cis-acting element involved in salicylic acid responsiveness
HbPP2C15	ABRE	ACGTG	266	-	cis-acting element involved in the abscisic acid responsiveness
HbPP2C15	ABRE	ACGTG	319	+	cis-acting element involved in the abscisic acid responsiveness
HbPP2C15	ABRE	ACGTG	1295	-	cis-acting element involved in the abscisic acid responsiveness
HbPP2C15	ABRE	ACGTG	1348	+	cis-acting element involved in the abscisic acid responsiveness
HbPP2C15	ABRE	ACGTG	1911	+	cis-acting element involved in the abscisic acid responsiveness
HbPP2C15	ABRE	AACCCGG	1968	+	cis-acting element involved in the abscisic acid responsiveness
HbPP2C15	ABRE	ACGTG	2458	-	cis-acting element involved in the abscisic acid responsiveness
HbPP2C15	ABRE	ACGTG	2543	+	cis-acting element involved in the abscisic acid responsiveness
HbPP2C15	ARE	AAACCA	96	-	cis-acting regulatory element essential for the anaerobic induction
HbPP2C15	ARE	AAACCA	913	-	cis-acting regulatory element essential for the anaerobic induction
HbPP2C15	ARE	AAACCA	1125	-	cis-acting regulatory element essential for the anaerobic induction
HbPP2C15	G-box	CACGTC	266	+	cis-acting regulatory element involved in light responsiveness
HbPP2C15	G-box	CACGTC	1295	+	cis-acting regulatory element involved in light responsiveness
HbPP2C15	G-Box	CACGTT	318	-	cis-acting regulatory element involved in light responsiveness
HbPP2C15	G-Box	CACGTT	1347	-	cis-acting regulatory element involved in light responsiveness
HbPP2C15	G-Box	CACGTT	1910	-	cis-acting regulatory element involved in light responsiveness
HbPP2C15	G-Box	CACGTT	2458	+	cis-acting regulatory element involved in light responsiveness
HbPP2C15	G-Box	CACGTT	2542	-	cis-acting regulatory element involved in light responsiveness
HbPP2C15	CGTCA-motif	CGTCA	1832	+	cis-acting regulatory element involved in the MeJA-responsiveness
HbPP2C15	CGTCA-motif	CGTCA	2885	-	cis-acting regulatory element involved in the MeJA-responsiveness
HbPP2C15	TGACG-motif	TGACG	1832	-	cis-acting regulatory element involved in the MeJA-responsiveness
HbPP2C15	TGACG-motif	TGACG	2885	+	cis-acting regulatory element involved in the MeJA-responsiveness
HbPP2C15	O2-site	GATGACATGG	765	-	cis-acting regulatory element involved in zein metabolism regulation
HbPP2C15	O2-site	GATGACATGG	3243	+	cis-acting regulatory element involved in zein metabolism regulation
HbPP2C15	CAT-box	GCCACT	2311	-	cis-acting regulatory element related to meristem expression
HbPP2C15	CAT-box	GCCACT	3278	-	cis-acting regulatory element related to meristem expression
HbPP2C15	GARE-motif	TCTGTTG	2261	+	gibberellin-responsive element
HbPP2C15	GARE-motif	TCTGTTG	2445	+	gibberellin-responsive element
HbPP2C15	GT1-motif	GGTTAAT	1754	+	light responsive element
HbPP2C15	MBS	CAACTG	1666	-	MYB binding site involved in drought-inducibility
HbPP2C15	MBS	CAACTG	2095	+	MYB binding site involved in drought-inducibility
HbPP2C15	CCAAT-box	CAACGG	2612	-	MYBHv1 binding site
HbPP2C15	Box 4	ATTAAT	247	+	part of a conserved DNA module involved in light responsiveness
HbPP2C15	Box 4	ATTAAT	1276	+	part of a conserved DNA module involved in light responsiveness
HbPP2C15	CAG-motif	GAAAGGCAGAC	68	-	part of a light response element
HbPP2C15	CAG-motif	GAAAGGCAGAC	1097	-	part of a light response element
HbPP2C15	Gap-box	CAAATGAA(A/G)A	1675	-	part of a light responsive element
HbPP2C15	GATA-motif	AAGGATAAGG	290	-	part of a light responsive element
HbPP2C15	GATA-motif	AAGGATAAGG	1319	-	part of a light responsive element
HbPP2C15	TCCC-motif	TCTCCCT	2253	-	part of a light responsive element
HbPP2C15	AE-box	AGAAACTT	1742	+	part of a module for light response
HbPP2C16	TCA-element	CCATCTTTTT	1052	+	cis-acting element involved in salicylic acid responsiveness
HbPP2C16	ABRE	GACACGTGGC	886	+	cis-acting element involved in the abscisic acid responsiveness
HbPP2C16	ABRE	CACGTG	888	+	cis-acting element involved in the abscisic acid responsiveness
HbPP2C16	ABRE	ACGTG	889	+	cis-acting element involved in the abscisic acid responsiveness
HbPP2C16	ABRE	TACGTGTC	1011	+	cis-acting element involved in the abscisic acid responsiveness
HbPP2C16	ABRE	ACGTG	1012	+	cis-acting element involved in the abscisic acid responsiveness
HbPP2C16	ARE	AAACCA	1465	-	cis-acting regulatory element essential for the anaerobic induction
HbPP2C16	ARE	AAACCA	1561	-	cis-acting regulatory element essential for the anaerobic induction
HbPP2C16	ARE	AAACCA	3195	+	cis-acting regulatory element essential for the anaerobic induction
HbPP2C16	circadian	CAAAGATATC	2535	-	cis-acting regulatory element involved in circadian control
HbPP2C16	G-Box	CACGTG	888	+	cis-acting regulatory element involved in light responsiveness
HbPP2C16	G-box	ACACGTGT	887	+	cis-acting regulatory element involved in light responsiveness
HbPP2C16	G-box	CACGTG	888	+	cis-acting regulatory element involved in light responsiveness
HbPP2C16	G-box	TACGTG	1011	+	cis-acting regulatory element involved in light responsiveness
HbPP2C16	G-box	CACGAC	2851	-	cis-acting regulatory element involved in light responsiveness
HbPP2C16	CGTCA-motif	CGTCA	2029	-	cis-acting regulatory element involved in the MeJA-responsiveness
HbPP2C16	CGTCA-motif	CGTCA	3032	-	cis-acting regulatory element involved in the MeJA-responsiveness
HbPP2C16	CGTCA-motif	CGTCA	3371	-	cis-acting regulatory element involved in the MeJA-responsiveness
HbPP2C16	TGACG-motif	TGACG	2029	+	cis-acting regulatory element involved in the MeJA-responsiveness
HbPP2C16	TGACG-motif	TGACG	3032	+	cis-acting regulatory element involved in the MeJA-responsiveness
HbPP2C16	TGACG-motif	TGACG	3371	+	cis-acting regulatory element involved in the MeJA-responsiveness
HbPP2C16	CAT-box	GCCACT	3437	-	cis-acting regulatory element related to meristem expression
HbPP2C16	GARE-motif	TCTGTTG	2421	+	gibberellin-responsive element
HbPP2C16	GARE-motif	TCTGTTG	3183	+	gibberellin-responsive element
HbPP2C16	MBS	CAACTG	1760	+	MYB binding site involved in drought-inducibility
HbPP2C16	MBS	CAACTG	2299	+	MYB binding site involved in drought-inducibility
HbPP2C16	MBS	CAACTG	2341	-	MYB binding site involved in drought-inducibility
HbPP2C16	MBS	CAACTG	3073	-	MYB binding site involved in drought-inducibility
HbPP2C16	CCAAT-box	CAACGG	3057	-	MYBHv1 binding site
HbPP2C16	Box 4	ATTAAT	732	+	part of a conserved DNA module involved in light responsiveness
HbPP2C16	Box 4	ATTAAT	1274	+	part of a conserved DNA module involved in light responsiveness
HbPP2C16	Gap-box	CAAATGAA(A/G)A	1551	-	part of a light responsive element
HbPP2C16	GATA-motif	GATAGGG	779	+	part of a light responsive element
HbPP2C16	GATA-motif	GATAGGA	1591	+	part of a light responsive element
HbPP2C16	GATA-motif	GATAGGA	2729	-	part of a light responsive element
HbPP2C16	TCT-motif	TCTTAC	993	-	part of a light responsive element
HbPP2C16	AE-box	AGAAACAA	1485	-	part of a module for light response
HbPP2C17	TC-rich repeats	ATTCTCTAAC	3073	+	cis-acting element involved in defense and stress responsiveness
HbPP2C17	TC-rich repeats	GTTTTCTTAC	3093	+	cis-acting element involved in defense and stress responsiveness
HbPP2C17	TCA-element	TCAGAAGAGG	3563	+	cis-acting element involved in salicylic acid responsiveness
HbPP2C17	ABRE	ACGTG	3370	-	cis-acting element involved in the abscisic acid responsiveness
HbPP2C17	ARE	AAACCA	2079	+	cis-acting regulatory element essential for the anaerobic induction
HbPP2C17	ARE	AAACCA	2308	-	cis-acting regulatory element essential for the anaerobic induction
HbPP2C17	ARE	AAACCA	3196	-	cis-acting regulatory element essential for the anaerobic induction
HbPP2C17	circadian	CAAAGATATC	2480	+	cis-acting regulatory element involved in circadian control
HbPP2C17	G-box	CACGAC	2536	-	cis-acting regulatory element involved in light responsiveness
HbPP2C17	G-box	CACGTC	3370	+	cis-acting regulatory element involved in light responsiveness
HbPP2C17	GARE-motif	TCTGTTG	2377	-	gibberellin-responsive element
HbPP2C17	MBS	CAACTG	2347	-	MYB binding site involved in drought-inducibility
HbPP2C17	MBS	CAACTG	2776	-	MYB binding site involved in drought-inducibility
HbPP2C17	CCAAT-box	CAACGG	3184	+	MYBHv1 binding site
HbPP2C17	Box 4	ATTAAT	1808	+	part of a conserved DNA module involved in light responsiveness
HbPP2C17	Box 4	ATTAAT	1822	+	part of a conserved DNA module involved in light responsiveness
HbPP2C17	Box 4	ATTAAT	2736	-	part of a conserved DNA module involved in light responsiveness
HbPP2C17	GA-motif	ATAGATAA	2667	+	part of a light responsive element
HbPP2C17	TCCC-motif	TCTCCCT	3084	-	part of a light responsive element
HbPP2C17	TCCC-motif	TCTCCCT	3570	-	part of a light responsive element
HbPP2C18	AT-rich element	ATAGAAATCAA	778	+	binding site of AT-rich DNA binding protein (ATBP-1)
HbPP2C18	AT-rich element	ATAGAAATCAA	2922	-	binding site of AT-rich DNA binding protein (ATBP-1)
HbPP2C18	LTR	CCGAAA	867	-	cis-acting element involved in low-temperature responsiveness
HbPP2C18	ABRE	CACGTG	2839	-	cis-acting element involved in the abscisic acid responsiveness
HbPP2C18	ABRE	ACGTG	2840	+	cis-acting element involved in the abscisic acid responsiveness
HbPP2C18	A-box	CCGTCC	3051	-	cis-acting regulatory element
HbPP2C18	ARE	AAACCA	881	+	cis-acting regulatory element essential for the anaerobic induction
HbPP2C18	ARE	AAACCA	2326	-	cis-acting regulatory element essential for the anaerobic induction
HbPP2C18	ARE	AAACCA	2918	-	cis-acting regulatory element essential for the anaerobic induction
HbPP2C18	ARE	AAACCA	3241	+	cis-acting regulatory element essential for the anaerobic induction
HbPP2C18	AuxRR-core	GGTCCAT	1792	-	cis-acting regulatory element involved in auxin responsiveness
HbPP2C18	G-Box	CACGTG	2839	-	cis-acting regulatory element involved in light responsiveness
HbPP2C18	G-box	CACGTG	2839	-	cis-acting regulatory element involved in light responsiveness
HbPP2C18	CGTCA-motif	CGTCA	161	-	cis-acting regulatory element involved in the MeJA-responsiveness
HbPP2C18	CGTCA-motif	CGTCA	2949	+	cis-acting regulatory element involved in the MeJA-responsiveness
HbPP2C18	TGACG-motif	TGACG	161	+	cis-acting regulatory element involved in the MeJA-responsiveness
HbPP2C18	TGACG-motif	TGACG	2949	-	cis-acting regulatory element involved in the MeJA-responsiveness
HbPP2C18	GCN4_motif	TGAGTCA	2480	+	cis-regulatory element involved in endosperm expression
HbPP2C18	P-box	CCTTTTG	2313	+	gibberellin-responsive element
HbPP2C18	GT1-motif	GGTTAA	12	+	light responsive element
HbPP2C18	GT1-motif	GGTTAA	83	-	light responsive element
HbPP2C18	GT1-motif	GGTTAA	98	-	light responsive element
HbPP2C18	GT1-motif	GGTTAAT	3464	+	light responsive element
HbPP2C18	MBS	CAACTG	1463	+	MYB binding site involved in drought-inducibility
HbPP2C18	MBS	CAACTG	1697	-	MYB binding site involved in drought-inducibility
HbPP2C18	MBS	CAACTG	2116	-	MYB binding site involved in drought-inducibility
HbPP2C18	MBS	CAACTG	2626	+	MYB binding site involved in drought-inducibility
HbPP2C18	MBS	CAACTG	3518	-	MYB binding site involved in drought-inducibility
HbPP2C18	MRE	AACCTAA	759	+	MYB binding site involved in light responsiveness
HbPP2C18	Box 4	ATTAAT	38	+	part of a conserved DNA module involved in light responsiveness
HbPP2C18	Box 4	ATTAAT	89	+	part of a conserved DNA module involved in light responsiveness
HbPP2C18	Box 4	ATTAAT	274	+	part of a conserved DNA module involved in light responsiveness
HbPP2C18	Box 4	ATTAAT	636	+	part of a conserved DNA module involved in light responsiveness
HbPP2C18	Box 4	ATTAAT	693	+	part of a conserved DNA module involved in light responsiveness
HbPP2C18	Box 4	ATTAAT	976	+	part of a conserved DNA module involved in light responsiveness
HbPP2C18	Box 4	ATTAAT	980	+	part of a conserved DNA module involved in light responsiveness
HbPP2C18	Box 4	ATTAAT	997	+	part of a conserved DNA module involved in light responsiveness
HbPP2C18	Box 4	ATTAAT	1047	+	part of a conserved DNA module involved in light responsiveness
HbPP2C18	Box 4	ATTAAT	1416	+	part of a conserved DNA module involved in light responsiveness
HbPP2C18	chs-CMA1a	TTACTTAA	1438	-	part of a light responsive element
HbPP2C18	GATA-motif	AAGATAAGATT	17	-	part of a light responsive element
HbPP2C18	GATA-motif	AAGGATAAGG	2574	+	part of a light responsive element
HbPP2C18	LAMP-element	CTTTATCA	1815	+	part of a light responsive element
HbPP2C18	LAMP-element	CCTTATCCA	2575	-	part of a light responsive element
HbPP2C18	LAMP-element	CTTTATCA	2641	-	part of a light responsive element
HbPP2C18	TCT-motif	TCTTAC	600	+	part of a light responsive element
HbPP2C18	AT1-motif	AATTATTTTTTATT	903	+	part of a light responsive module
HbPP2C18	AE-box	AGAAACAA	2609	-	part of a module for light response
HbPP2C18	Box III	atCATTTTCACt	3200	-	protein binding site
HbPP2C19	AT-rich element	ATAGAAATCAA	1776	-	binding site of AT-rich DNA binding protein (ATBP-1)
HbPP2C19	ABRE	ACGTG	1511	-	cis-acting element involved in the abscisic acid responsiveness
HbPP2C19	ABRE	ACGTG	2529	-	cis-acting element involved in the abscisic acid responsiveness
HbPP2C19	ABRE	ACGTG	2659	+	cis-acting element involved in the abscisic acid responsiveness
HbPP2C19	ABRE	ACGTG	3740	+	cis-acting element involved in the abscisic acid responsiveness
HbPP2C19	ARE	AAACCA	5106	-	cis-acting regulatory element essential for the anaerobic induction
HbPP2C19	G-box	CACGTC	1511	+	cis-acting regulatory element involved in light responsiveness
HbPP2C19	G-box	TACGTG	2529	-	cis-acting regulatory element involved in light responsiveness
HbPP2C19	G-box	TACGTG	2658	+	cis-acting regulatory element involved in light responsiveness
HbPP2C19	G-box	TACGTG	3739	+	cis-acting regulatory element involved in light responsiveness
HbPP2C19	CGTCA-motif	CGTCA	1508	+	cis-acting regulatory element involved in the MeJA-responsiveness
HbPP2C19	CGTCA-motif	CGTCA	1513	+	cis-acting regulatory element involved in the MeJA-responsiveness
HbPP2C19	CGTCA-motif	CGTCA	1673	-	cis-acting regulatory element involved in the MeJA-responsiveness
HbPP2C19	CGTCA-motif	CGTCA	4001	-	cis-acting regulatory element involved in the MeJA-responsiveness
HbPP2C19	CGTCA-motif	CGTCA	5090	+	cis-acting regulatory element involved in the MeJA-responsiveness
HbPP2C19	CGTCA-motif	CGTCA	5204	-	cis-acting regulatory element involved in the MeJA-responsiveness
HbPP2C19	CGTCA-motif	CGTCA	5273	-	cis-acting regulatory element involved in the MeJA-responsiveness
HbPP2C19	TGACG-motif	TGACG	1508	-	cis-acting regulatory element involved in the MeJA-responsiveness
HbPP2C19	TGACG-motif	TGACG	1513	-	cis-acting regulatory element involved in the MeJA-responsiveness
HbPP2C19	TGACG-motif	TGACG	1673	+	cis-acting regulatory element involved in the MeJA-responsiveness
HbPP2C19	TGACG-motif	TGACG	4001	+	cis-acting regulatory element involved in the MeJA-responsiveness
HbPP2C19	TGACG-motif	TGACG	5090	-	cis-acting regulatory element involved in the MeJA-responsiveness
HbPP2C19	TGACG-motif	TGACG	5204	+	cis-acting regulatory element involved in the MeJA-responsiveness
HbPP2C19	TGACG-motif	TGACG	5273	+	cis-acting regulatory element involved in the MeJA-responsiveness
HbPP2C19	O2-site	GATGATGTGG	3003	-	cis-acting regulatory element involved in zein metabolism regulation
HbPP2C19	CAT-box	GCCACT	3722	+	cis-acting regulatory element related to meristem expression
HbPP2C19	GARE-motif	TCTGTTG	4662	+	gibberellin-responsive element
HbPP2C19	P-box	CCTTTTG	2403	+	gibberellin-responsive element
HbPP2C19	P-box	CCTTTTG	4978	-	gibberellin-responsive element
HbPP2C19	GT1-motif	GGTTAAT	2196	-	light responsive element
HbPP2C19	GT1-motif	GGTTAA	2197	-	light responsive element
HbPP2C19	GT1-motif	GGTTAA	3297	-	light responsive element
HbPP2C19	MBS	CAACTG	1733	-	MYB binding site involved in drought-inducibility
HbPP2C19	MBS	CAACTG	2202	-	MYB binding site involved in drought-inducibility
HbPP2C19	MBS	CAACTG	2580	-	MYB binding site involved in drought-inducibility
HbPP2C19	MBS	CAACTG	4165	-	MYB binding site involved in drought-inducibility
HbPP2C19	ATCT-motif	AATCTAATCC	2807	-	part of a conserved DNA module involved in light responsiveness
HbPP2C19	Box 4	ATTAAT	1374	+	part of a conserved DNA module involved in light responsiveness
HbPP2C19	Box 4	ATTAAT	1792	+	part of a conserved DNA module involved in light responsiveness
HbPP2C19	Box 4	ATTAAT	1799	+	part of a conserved DNA module involved in light responsiveness
HbPP2C19	Box 4	ATTAAT	1817	+	part of a conserved DNA module involved in light responsiveness
HbPP2C19	chs-CMA2a	TCACTTGA	3375	+	part of a light responsive element
HbPP2C19	GATA-motif	AAGATAAGATT	1352	-	part of a light responsive element
HbPP2C19	GATT-motif	CTCCTGATTAGC	2373	-	part of a light responsive element
HbPP2C19	GTGGC-motif	GATTCTGTGGC	4827	+	part of a light responsive element
HbPP2C19	I-box	cGATAAGGCG	2366	+	part of a light responsive element
HbPP2C19	TCT-motif	TCTTAC	3244	+	part of a light responsive element
HbPP2C2	AT-rich element	ATAGAAATCAA	1433	+	binding site of AT-rich DNA binding protein (ATBP-1)
HbPP2C2	A-box	CCGTCC	2284	-	cis-acting regulatory element
HbPP2C2	ARE	AAACCA	2211	+	cis-acting regulatory element essential for the anaerobic induction
HbPP2C2	G-box	CACGAC	2003	-	cis-acting regulatory element involved in light responsiveness
HbPP2C2	G-box	CACGAC	2734	-	cis-acting regulatory element involved in light responsiveness
HbPP2C2	CGTCA-motif	CGTCA	2092	+	cis-acting regulatory element involved in the MeJA-responsiveness
HbPP2C2	CGTCA-motif	CGTCA	2152	+	cis-acting regulatory element involved in the MeJA-responsiveness
HbPP2C2	CGTCA-motif	CGTCA	2329	-	cis-acting regulatory element involved in the MeJA-responsiveness
HbPP2C2	TGACG-motif	TGACG	2092	-	cis-acting regulatory element involved in the MeJA-responsiveness
HbPP2C2	TGACG-motif	TGACG	2152	-	cis-acting regulatory element involved in the MeJA-responsiveness
HbPP2C2	TGACG-motif	TGACG	2329	+	cis-acting regulatory element involved in the MeJA-responsiveness
HbPP2C2	GT1-motif	GGTTAA	1764	-	light responsive element
HbPP2C2	CCAAT-box	CAACGG	2011	-	MYBHv1 binding site
HbPP2C2	Box 4	ATTAAT	1551	+	part of a conserved DNA module involved in light responsiveness
HbPP2C2	GATA-motif	GATAGGG	3003	+	part of a light responsive element
HbPP2C2	I-box	cCATATCCAAT	2895	-	part of a light responsive element
HbPP2C2	TCCC-motif	TCTCCCT	1932	+	part of a light responsive element
HbPP2C2	TCCC-motif	TCTCCCT	2423	-	part of a light responsive element
HbPP2C2	TCCC-motif	TCTCCCT	2473	-	part of a light responsive element
HbPP2C2	AE-box	AGAAACAA	1717	+	part of a module for light response
HbPP2C20	TC-rich repeats	GTTTTCTTAC	1987	+	cis-acting element involved in defense and stress responsiveness
HbPP2C20	ACE	CTAACGTATT	2514	-	cis-acting element involved in light responsiveness
HbPP2C20	ABRE	CACGTG	1756	-	cis-acting element involved in the abscisic acid responsiveness
HbPP2C20	ABRE	ACGTG	1757	+	cis-acting element involved in the abscisic acid responsiveness
HbPP2C20	ABRE	CACGTG	1835	-	cis-acting element involved in the abscisic acid responsiveness
HbPP2C20	ABRE	ACGTG	1836	+	cis-acting element involved in the abscisic acid responsiveness
HbPP2C20	ABRE	CACGTG	2566	-	cis-acting element involved in the abscisic acid responsiveness
HbPP2C20	ABRE	ACGTG	2567	+	cis-acting element involved in the abscisic acid responsiveness
HbPP2C20	ARE	AAACCA	2534	-	cis-acting regulatory element essential for the anaerobic induction
HbPP2C20	ARE	AAACCA	2720	+	cis-acting regulatory element essential for the anaerobic induction
HbPP2C20	circadian	CAAAGATATC	1048	-	cis-acting regulatory element involved in circadian control
HbPP2C20	G-box	CACGTG	1756	-	cis-acting regulatory element involved in light responsiveness
HbPP2C20	G-box	CACGTG	1835	-	cis-acting regulatory element involved in light responsiveness
HbPP2C20	G-box	CACGAC	2527	-	cis-acting regulatory element involved in light responsiveness
HbPP2C20	G-box	CACGTG	2566	-	cis-acting regulatory element involved in light responsiveness
HbPP2C20	G-Box	CACGTG	1756	-	cis-acting regulatory element involved in light responsiveness
HbPP2C20	G-Box	CACGTG	1835	-	cis-acting regulatory element involved in light responsiveness
HbPP2C20	G-Box	CACGTG	2566	-	cis-acting regulatory element involved in light responsiveness
HbPP2C20	CGTCA-motif	CGTCA	1674	-	cis-acting regulatory element involved in the MeJA-responsiveness
HbPP2C20	TGACG-motif	TGACG	1674	+	cis-acting regulatory element involved in the MeJA-responsiveness
HbPP2C20	MBS	CAACTG	1526	-	MYB binding site involved in drought-inducibility
HbPP2C20	MBS	CAACTG	2380	+	MYB binding site involved in drought-inducibility
HbPP2C20	CCAAT-box	CAACGG	2329	+	MYBHv1 binding site
HbPP2C20	CCAAT-box	CAACGG	2587	-	MYBHv1 binding site
HbPP2C20	Box 4	ATTAAT	1471	-	part of a conserved DNA module involved in light responsiveness
HbPP2C20	Box 4	ATTAAT	1557	-	part of a conserved DNA module involved in light responsiveness
HbPP2C20	Box 4	ATTAAT	1579	-	part of a conserved DNA module involved in light responsiveness
HbPP2C20	Box 4	ATTAAT	1607	-	part of a conserved DNA module involved in light responsiveness
HbPP2C20	chs-CMA2a	TCACTTGA	2111	+	part of a light responsive element
HbPP2C20	GA-motif	ATAGATAA	1386	-	part of a light responsive element
HbPP2C20	I-box	cCATATCCAAT	1022	+	part of a light responsive element
HbPP2C20	I-box	atGATAAGGTC	2317	-	part of a light responsive element
HbPP2C20	I-box	cCATATCCAAT	2698	-	part of a light responsive element
HbPP2C20	TCT-motif	TCTTAC	1991	+	part of a light responsive element
HbPP2C20	TCT-motif	TCTTAC	2835	-	part of a light responsive element
HbPP2C21	AT-rich element	ATAGAAATCAA	939	+	binding site of AT-rich DNA binding protein (ATBP-1)
HbPP2C21	ABRE	ACGTG	1401	-	cis-acting element involved in the abscisic acid responsiveness
HbPP2C21	A-box	CCGTCC	2066	-	cis-acting regulatory element
HbPP2C21	A-box	CCGTCC	2676	-	cis-acting regulatory element
HbPP2C21	ARE	AAACCA	2660	-	cis-acting regulatory element essential for the anaerobic induction
HbPP2C21	circadian	CAAAGATATC	656	-	cis-acting regulatory element involved in circadian control
HbPP2C21	circadian	CAAAGATATC	1435	+	cis-acting regulatory element involved in circadian control
HbPP2C21	G-Box	CACGTT	1401	+	cis-acting regulatory element involved in light responsiveness
HbPP2C21	CGTCA-motif	CGTCA	2810	-	cis-acting regulatory element involved in the MeJA-responsiveness
HbPP2C21	TGACG-motif	TGACG	2810	+	cis-acting regulatory element involved in the MeJA-responsiveness
HbPP2C21	O2-site	GATGACATGG	1419	-	cis-acting regulatory element involved in zein metabolism regulation
HbPP2C21	O2-site	GATGA(C/T)(A/G)TG(A/G)	2316	+	cis-acting regulatory element involved in zein metabolism regulation
HbPP2C21	O2-site	GATGACATGG	2715	+	cis-acting regulatory element involved in zein metabolism regulation
HbPP2C21	AT-rich sequence	TAAAATACT	981	+	element for maximal elicitor-mediated activation (2copies)
HbPP2C21	GARE-motif	TCTGTTG	1528	+	gibberellin-responsive element
HbPP2C21	GARE-motif	TCTGTTG	1951	+	gibberellin-responsive element
HbPP2C21	P-box	CCTTTTG	990	-	gibberellin-responsive element
HbPP2C21	GT1-motif	GGTTAA	488	-	light responsive element
HbPP2C21	GT1-motif	GGTTAAT	1314	-	light responsive element
HbPP2C21	GT1-motif	GGTTAA	1315	-	light responsive element
HbPP2C21	Sp1	GGGCGG	342	-	light responsive element
HbPP2C21	MBS	CAACTG	1713	-	MYB binding site involved in drought-inducibility
HbPP2C21	MBS	CAACTG	2889	+	MYB binding site involved in drought-inducibility
HbPP2C21	MBSI	aaaAaaC(G/C)GTTA	866	-	MYB binding site involved in flavonoid biosynthetic genes regulation
HbPP2C21	Box 4	ATTAAT	220	+	part of a conserved DNA module involved in light responsiveness
HbPP2C21	Box 4	ATTAAT	833	+	part of a conserved DNA module involved in light responsiveness
HbPP2C21	Box 4	ATTAAT	852	+	part of a conserved DNA module involved in light responsiveness
HbPP2C21	Box 4	ATTAAT	882	+	part of a conserved DNA module involved in light responsiveness
HbPP2C21	Box 4	ATTAAT	1162	+	part of a conserved DNA module involved in light responsiveness
HbPP2C21	Box 4	ATTAAT	1310	+	part of a conserved DNA module involved in light responsiveness
HbPP2C21	GATA-motif	GATAGGA	1497	-	part of a light responsive element
HbPP2C21	I-box	gGATAAGGTG	737	-	part of a light responsive element
HbPP2C21	I-box	AGATAAGG	739	-	part of a light responsive element
HbPP2C21	LAMP-element	CTTTATCA	1515	+	part of a light responsive element
HbPP2C21	TCT-motif	TCTTAC	1145	+	part of a light responsive element
HbPP2C21	AE-box	AGAAACTT	1460	-	part of a module for light response
HbPP2C21	AE-box	AGAAACTT	2229	-	part of a module for light response
HbPP2C21	AE-box	AGAAACAA	2526	+	part of a module for light response
HbPP2C21	WUN-motif	AAATTTCCT	1072	+	wound-responsive element
HbPP2C22	TGA-element	AACGAC	1064	-	auxin-responsive element
HbPP2C22	TGA-element	AACGAC	1245	-	auxin-responsive element
HbPP2C22	ABRE	AACCCGG	1441	-	cis-acting element involved in the abscisic acid responsiveness
HbPP2C22	ABRE	CACGTG	2813	-	cis-acting element involved in the abscisic acid responsiveness
HbPP2C22	ABRE	ACGTG	2814	+	cis-acting element involved in the abscisic acid responsiveness
HbPP2C22	ARE	AAACCA	634	+	cis-acting regulatory element essential for the anaerobic induction
HbPP2C22	ARE	AAACCA	1184	+	cis-acting regulatory element essential for the anaerobic induction
HbPP2C22	ARE	AAACCA	2520	+	cis-acting regulatory element essential for the anaerobic induction
HbPP2C22	ARE	AAACCA	2881	-	cis-acting regulatory element essential for the anaerobic induction
HbPP2C22	AuxRR-core	GGTCCAT	179	+	cis-acting regulatory element involved in auxin responsiveness
HbPP2C22	AuxRR-core	GGTCCAT	1818	-	cis-acting regulatory element involved in auxin responsiveness
HbPP2C22	circadian	CAAAGATATC	2037	-	cis-acting regulatory element involved in circadian control
HbPP2C22	G-Box	CACGTG	2813	-	cis-acting regulatory element involved in light responsiveness
HbPP2C22	G-box	CACGAC	2405	+	cis-acting regulatory element involved in light responsiveness
HbPP2C22	G-box	CACGAC	2485	-	cis-acting regulatory element involved in light responsiveness
HbPP2C22	G-box	CACGTG	2813	-	cis-acting regulatory element involved in light responsiveness
HbPP2C22	CGTCA-motif	CGTCA	2557	+	cis-acting regulatory element involved in the MeJA-responsiveness
HbPP2C22	TGACG-motif	TGACG	2557	-	cis-acting regulatory element involved in the MeJA-responsiveness
HbPP2C22	O2-site	GATGACATGG	182	-	cis-acting regulatory element involved in zein metabolism regulation
HbPP2C22	CAT-box	GCCACT	2660	+	cis-acting regulatory element related to meristem expression
HbPP2C22	GARE-motif	TCTGTTG	2043	+	gibberellin-responsive element
HbPP2C22	P-box	CCTTTTG	135	+	gibberellin-responsive element
HbPP2C22	P-box	CCTTTTG	1985	-	gibberellin-responsive element
HbPP2C22	3-AF1 binding site	TAAGAGAGGAA	2535	+	light responsive element
HbPP2C22	MBS	CAACTG	30	+	MYB binding site involved in drought-inducibility
HbPP2C22	MBS	CAACTG	625	+	MYB binding site involved in drought-inducibility
HbPP2C22	MBS	CAACTG	1335	+	MYB binding site involved in drought-inducibility
HbPP2C22	MBS	CAACTG	1661	+	MYB binding site involved in drought-inducibility
HbPP2C22	CCAAT-box	CAACGG	1750	-	MYBHv1 binding site
HbPP2C22	ATC-motif	AGCTATCCA	2983	-	part of a conserved DNA module involved in light responsiveness
HbPP2C22	Box 4	ATTAAT	1200	+	part of a conserved DNA module involved in light responsiveness
HbPP2C22	I-box	cCATATCCAAT	1024	+	part of a light responsive element
HbPP2C22	I-box	cCATATCCAAT	1625	-	part of a light responsive element
HbPP2C22	L-box	ATCCCACCTAC	1386	-	part of a light responsive element
HbPP2C22	TCCC-motif	TCTCCCT	2313	-	part of a light responsive element
HbPP2C22	AE-box	AGAAACAA	383	-	part of a module for light response
HbPP2C23	TGA-element	AACGAC	231	-	auxin-responsive element
HbPP2C23	MSA-like	(T/C)C(T/C)AACGG(T/C)(T/C)A	1011	-	cis-acting element involved in cell cycle regulation
HbPP2C23	ACE	GACACGTATG	1896	-	cis-acting element involved in light responsiveness
HbPP2C23	LTR	CCGAAA	272	+	cis-acting element involved in low-temperature responsiveness
HbPP2C23	LTR	CCGAAA	1783	+	cis-acting element involved in low-temperature responsiveness
HbPP2C23	ABRE	GACACGTGGC	993	-	cis-acting element involved in the abscisic acid responsiveness
HbPP2C23	ABRE	CACGTG	995	+	cis-acting element involved in the abscisic acid responsiveness
HbPP2C23	ABRE	ACGTG	996	+	cis-acting element involved in the abscisic acid responsiveness
HbPP2C23	ABRE	ACGTG	1218	+	cis-acting element involved in the abscisic acid responsiveness
HbPP2C23	ABRE	ACGTG	1276	+	cis-acting element involved in the abscisic acid responsiveness
HbPP2C23	ABRE	ACGTG	1419	-	cis-acting element involved in the abscisic acid responsiveness
HbPP2C23	ABRE	TACGTGTC	1634	-	cis-acting element involved in the abscisic acid responsiveness
HbPP2C23	ABRE	ACGTG	1636	-	cis-acting element involved in the abscisic acid responsiveness
HbPP2C23	ABRE	GCAACGTGTC	1763	-	cis-acting element involved in the abscisic acid responsiveness
HbPP2C23	ABRE	CACGTG	1765	-	cis-acting element involved in the abscisic acid responsiveness
HbPP2C23	ABRE	ACGTG	1766	+	cis-acting element involved in the abscisic acid responsiveness
HbPP2C23	ABRE	CGCACGTGTC	1896	+	cis-acting element involved in the abscisic acid responsiveness
HbPP2C23	ABRE	CACGTG	1898	-	cis-acting element involved in the abscisic acid responsiveness
HbPP2C23	ABRE	ACGTG	1899	+	cis-acting element involved in the abscisic acid responsiveness
HbPP2C23	ABRE	ACGTG	2294	-	cis-acting element involved in the abscisic acid responsiveness
HbPP2C23	ABRE	CACGTG	2363	-	cis-acting element involved in the abscisic acid responsiveness
HbPP2C23	ABRE	ACGTG	2364	+	cis-acting element involved in the abscisic acid responsiveness
HbPP2C23	ABRE	CACGTG	2373	-	cis-acting element involved in the abscisic acid responsiveness
HbPP2C23	ABRE	ACGTG	2374	+	cis-acting element involved in the abscisic acid responsiveness
HbPP2C23	ABRE	ACGTG	2678	-	cis-acting element involved in the abscisic acid responsiveness
HbPP2C23	A-box	CCGTCC	2239	-	cis-acting regulatory element
HbPP2C23	ARE	AAACCA	1342	-	cis-acting regulatory element essential for the anaerobic induction
HbPP2C23	ARE	AAACCA	2582	-	cis-acting regulatory element essential for the anaerobic induction
HbPP2C23	ARE	AAACCA	2653	-	cis-acting regulatory element essential for the anaerobic induction
HbPP2C23	G-Box	CACGTG	995	+	cis-acting regulatory element involved in light responsiveness
HbPP2C23	G-Box	CACGTT	1217	-	cis-acting regulatory element involved in light responsiveness
HbPP2C23	G-Box	CACGTG	1765	-	cis-acting regulatory element involved in light responsiveness
HbPP2C23	G-Box	CACGTG	1898	-	cis-acting regulatory element involved in light responsiveness
HbPP2C23	G-Box	CACGTG	2363	-	cis-acting regulatory element involved in light responsiveness
HbPP2C23	G-Box	CACGTG	2373	-	cis-acting regulatory element involved in light responsiveness
HbPP2C23	G-box	GCCACGTGGA	993	-	cis-acting regulatory element involved in light responsiveness
HbPP2C23	G-box	CACGTG	995	+	cis-acting regulatory element involved in light responsiveness
HbPP2C23	G-box	CACGTC	1275	-	cis-acting regulatory element involved in light responsiveness
HbPP2C23	G-box	TACGTG	1419	-	cis-acting regulatory element involved in light responsiveness
HbPP2C23	G-box	TACGTG	1636	-	cis-acting regulatory element involved in light responsiveness
HbPP2C23	G-box	ACACGTGGC	1764	+	cis-acting regulatory element involved in light responsiveness
HbPP2C23	G-box	CACGTG	1765	-	cis-acting regulatory element involved in light responsiveness
HbPP2C23	G-box	ACACGTGT	1897	-	cis-acting regulatory element involved in light responsiveness
HbPP2C23	G-box	CACGTG	1898	-	cis-acting regulatory element involved in light responsiveness
HbPP2C23	G-box	CACGAC	2190	-	cis-acting regulatory element involved in light responsiveness
HbPP2C23	G-box	CACGTC	2294	+	cis-acting regulatory element involved in light responsiveness
HbPP2C23	G-box	CACGTG	2363	-	cis-acting regulatory element involved in light responsiveness
HbPP2C23	G-box	CACGTG	2373	-	cis-acting regulatory element involved in light responsiveness
HbPP2C23	G-box	CACGTC	2678	+	cis-acting regulatory element involved in light responsiveness
HbPP2C23	CGTCA-motif	CGTCA	309	-	cis-acting regulatory element involved in the MeJA-responsiveness
HbPP2C23	CGTCA-motif	CGTCA	1564	+	cis-acting regulatory element involved in the MeJA-responsiveness
HbPP2C23	CGTCA-motif	CGTCA	2048	-	cis-acting regulatory element involved in the MeJA-responsiveness
HbPP2C23	CGTCA-motif	CGTCA	2680	+	cis-acting regulatory element involved in the MeJA-responsiveness
HbPP2C23	TGACG-motif	TGACG	309	+	cis-acting regulatory element involved in the MeJA-responsiveness
HbPP2C23	TGACG-motif	TGACG	1564	-	cis-acting regulatory element involved in the MeJA-responsiveness
HbPP2C23	TGACG-motif	TGACG	2048	+	cis-acting regulatory element involved in the MeJA-responsiveness
HbPP2C23	TGACG-motif	TGACG	2680	-	cis-acting regulatory element involved in the MeJA-responsiveness
HbPP2C23	O2-site	GATGATGTGG	721	-	cis-acting regulatory element involved in zein metabolism regulation
HbPP2C23	O2-site	GTTGACGTGA	2677	-	cis-acting regulatory element involved in zein metabolism regulation
HbPP2C23	CAT-box	GCCACT	1739	-	cis-acting regulatory element related to meristem expression
HbPP2C23	motif I	gGTACGTGGCG	1416	-	cis-acting regulatory element root specific
HbPP2C23	GCN4_motif	TGAGTCA	2693	-	cis-regulatory element involved in endosperm expression
HbPP2C23	GARE-motif	TCTGTTG	458	-	gibberellin-responsive element
HbPP2C23	P-box	CCTTTTG	1620	-	gibberellin-responsive element
HbPP2C23	GT1-motif	GGTTAA	19	-	light responsive element
HbPP2C23	Sp1	GGGCGG	2378	+	light responsive element
HbPP2C23	Sp1	GGGCGG	2701	+	light responsive element
HbPP2C23	MBS	CAACTG	471	-	MYB binding site involved in drought-inducibility
HbPP2C23	MBSI	aaaAaaC(G/C)GTTA	886	+	MYB binding site involved in flavonoid biosynthetic genes regulation
HbPP2C23	CCAAT-box	CAACGG	1235	-	MYBHv1 binding site
HbPP2C23	Box 4	ATTAAT	356	+	part of a conserved DNA module involved in light responsiveness
HbPP2C23	Box 4	ATTAAT	733	+	part of a conserved DNA module involved in light responsiveness
HbPP2C23	Box 4	ATTAAT	737	+	part of a conserved DNA module involved in light responsiveness
HbPP2C23	Gap-box	CAAATGAA(A/G)A	2974	+	part of a light responsive element
HbPP2C23	GATA-motif	AAGGATAAGG	1168	-	part of a light responsive element
HbPP2C23	TCT-motif	TCTTAC	703	-	part of a light responsive element
HbPP2C23	TCT-motif	TCTTAC	1242	+	part of a light responsive element
HbPP2C23	TCT-motif	TCTTAC	1494	+	part of a light responsive element
HbPP2C24	TGA-element	AACGAC	1952	-	auxin-responsive element
HbPP2C24	TGA-element	AACGAC	2670	-	auxin-responsive element
HbPP2C24	TGA-element	AACGAC	3066	+	auxin-responsive element
HbPP2C24	LTR	CCGAAA	2361	+	cis-acting element involved in low-temperature responsiveness
HbPP2C24	ABRE	CGCACGTGTC	44	+	cis-acting element involved in the abscisic acid responsiveness
HbPP2C24	ABRE	CACGTG	46	+	cis-acting element involved in the abscisic acid responsiveness
HbPP2C24	ABRE	ACGTG	47	+	cis-acting element involved in the abscisic acid responsiveness
HbPP2C24	ABRE	GACACGTGGC	228	+	cis-acting element involved in the abscisic acid responsiveness
HbPP2C24	ABRE	CACGTG	230	+	cis-acting element involved in the abscisic acid responsiveness
HbPP2C24	ABRE	ACGTG	231	+	cis-acting element involved in the abscisic acid responsiveness
HbPP2C24	ABRE	CACGTG	306	+	cis-acting element involved in the abscisic acid responsiveness
HbPP2C24	ABRE	ACGTG	307	+	cis-acting element involved in the abscisic acid responsiveness
HbPP2C24	ABRE	ACGTG	387	-	cis-acting element involved in the abscisic acid responsiveness
HbPP2C24	ABRE	ACGTG	410	-	cis-acting element involved in the abscisic acid responsiveness
HbPP2C24	ABRE	ACGTG	546	-	cis-acting element involved in the abscisic acid responsiveness
HbPP2C24	ABRE	GCAACGTGTC	731	+	cis-acting element involved in the abscisic acid responsiveness
HbPP2C24	ABRE	ACGTG	734	+	cis-acting element involved in the abscisic acid responsiveness
HbPP2C24	ABRE	GACACGTGGC	764	+	cis-acting element involved in the abscisic acid responsiveness
HbPP2C24	ABRE	CACGTG	766	+	cis-acting element involved in the abscisic acid responsiveness
HbPP2C24	ABRE	ACGTG	767	+	cis-acting element involved in the abscisic acid responsiveness
HbPP2C24	ABRE	ACGTG	1356	+	cis-acting element involved in the abscisic acid responsiveness
HbPP2C24	ABRE	ACGTG	1622	-	cis-acting element involved in the abscisic acid responsiveness
HbPP2C24	ABRE	ACGTG	1656	+	cis-acting element involved in the abscisic acid responsiveness
HbPP2C24	ABRE	CACGTG	1700	-	cis-acting element involved in the abscisic acid responsiveness
HbPP2C24	ABRE	ACGTG	1701	+	cis-acting element involved in the abscisic acid responsiveness
HbPP2C24	ABRE	ACGTG	2505	-	cis-acting element involved in the abscisic acid responsiveness
HbPP2C24	ABRE	ACGTG	2888	+	cis-acting element involved in the abscisic acid responsiveness
HbPP2C24	ABRE	ACGTG	2971	+	cis-acting element involved in the abscisic acid responsiveness
HbPP2C24	ABRE	ACGTG	3055	+	cis-acting element involved in the abscisic acid responsiveness
HbPP2C24	ABRE	ACGTG	3265	+	cis-acting element involved in the abscisic acid responsiveness
HbPP2C24	ABRE	TACGTGTC	3297	-	cis-acting element involved in the abscisic acid responsiveness
HbPP2C24	ABRE	ACGTG	3299	-	cis-acting element involved in the abscisic acid responsiveness
HbPP2C24	A-box	CCGTCC	2849	+	cis-acting regulatory element
HbPP2C24	ARE	AAACCA	163	+	cis-acting regulatory element essential for the anaerobic induction
HbPP2C24	ARE	AAACCA	399	-	cis-acting regulatory element essential for the anaerobic induction
HbPP2C24	ARE	AAACCA	1523	+	cis-acting regulatory element essential for the anaerobic induction
HbPP2C24	G-Box	CACGTG	46	+	cis-acting regulatory element involved in light responsiveness
HbPP2C24	G-Box	CACGTG	230	+	cis-acting regulatory element involved in light responsiveness
HbPP2C24	G-Box	CACGTG	306	+	cis-acting regulatory element involved in light responsiveness
HbPP2C24	G-Box	CACGTT	387	+	cis-acting regulatory element involved in light responsiveness
HbPP2C24	G-Box	CACGTT	546	+	cis-acting regulatory element involved in light responsiveness
HbPP2C24	G-Box	CACGTT	733	-	cis-acting regulatory element involved in light responsiveness
HbPP2C24	G-Box	CACGTG	766	+	cis-acting regulatory element involved in light responsiveness
HbPP2C24	G-Box	CACGTT	1355	-	cis-acting regulatory element involved in light responsiveness
HbPP2C24	G-Box	CACGTT	1655	-	cis-acting regulatory element involved in light responsiveness
HbPP2C24	G-Box	CACGTG	1700	-	cis-acting regulatory element involved in light responsiveness
HbPP2C24	G-Box	CACGTT	2505	+	cis-acting regulatory element involved in light responsiveness
HbPP2C24	G-Box	CACGTT	3264	-	cis-acting regulatory element involved in light responsiveness
HbPP2C24	G-box	CACGTG	46	+	cis-acting regulatory element involved in light responsiveness
HbPP2C24	G-box	CACGTG	230	+	cis-acting regulatory element involved in light responsiveness
HbPP2C24	G-box	TAACACGTAG	303	+	cis-acting regulatory element involved in light responsiveness
HbPP2C24	G-box	CACGTG	306	+	cis-acting regulatory element involved in light responsiveness
HbPP2C24	G-box	CCACGTAA	409	+	cis-acting regulatory element involved in light responsiveness
HbPP2C24	G-box	TACGTG	410	-	cis-acting regulatory element involved in light responsiveness
HbPP2C24	G-box	GCCACGTGGA	764	+	cis-acting regulatory element involved in light responsiveness
HbPP2C24	G-box	CACGTG	766	+	cis-acting regulatory element involved in light responsiveness
HbPP2C24	G-box	CACGAC	1599	-	cis-acting regulatory element involved in light responsiveness
HbPP2C24	G-box	TACGTG	1622	-	cis-acting regulatory element involved in light responsiveness
HbPP2C24	G-box	ACACGTG(G/t)CACC	1695	-	cis-acting regulatory element involved in light responsiveness
HbPP2C24	G-box	ACACGTGT	1699	-	cis-acting regulatory element involved in light responsiveness
HbPP2C24	G-box	CACGTG	1700	-	cis-acting regulatory element involved in light responsiveness
HbPP2C24	G-box	CACGTC	2887	-	cis-acting regulatory element involved in light responsiveness
HbPP2C24	G-box	TACGTG	2970	+	cis-acting regulatory element involved in light responsiveness
HbPP2C24	G-box	CACGTC	3054	-	cis-acting regulatory element involved in light responsiveness
HbPP2C24	G-box	CACGAC	3125	-	cis-acting regulatory element involved in light responsiveness
HbPP2C24	G-box	CACGAC	3276	-	cis-acting regulatory element involved in light responsiveness
HbPP2C24	G-box	TACGTG	3299	-	cis-acting regulatory element involved in light responsiveness
HbPP2C24	CGTCA-motif	CGTCA	356	-	cis-acting regulatory element involved in the MeJA-responsiveness
HbPP2C24	CGTCA-motif	CGTCA	811	+	cis-acting regulatory element involved in the MeJA-responsiveness
HbPP2C24	CGTCA-motif	CGTCA	852	+	cis-acting regulatory element involved in the MeJA-responsiveness
HbPP2C24	CGTCA-motif	CGTCA	1748	-	cis-acting regulatory element involved in the MeJA-responsiveness
HbPP2C24	CGTCA-motif	CGTCA	2111	+	cis-acting regulatory element involved in the MeJA-responsiveness
HbPP2C24	CGTCA-motif	CGTCA	2992	-	cis-acting regulatory element involved in the MeJA-responsiveness
HbPP2C24	CGTCA-motif	CGTCA	3229	-	cis-acting regulatory element involved in the MeJA-responsiveness
HbPP2C24	TGACG-motif	TGACG	356	+	cis-acting regulatory element involved in the MeJA-responsiveness
HbPP2C24	TGACG-motif	TGACG	811	-	cis-acting regulatory element involved in the MeJA-responsiveness
HbPP2C24	TGACG-motif	TGACG	852	-	cis-acting regulatory element involved in the MeJA-responsiveness
HbPP2C24	TGACG-motif	TGACG	1748	+	cis-acting regulatory element involved in the MeJA-responsiveness
HbPP2C24	TGACG-motif	TGACG	2111	-	cis-acting regulatory element involved in the MeJA-responsiveness
HbPP2C24	TGACG-motif	TGACG	2992	+	cis-acting regulatory element involved in the MeJA-responsiveness
HbPP2C24	TGACG-motif	TGACG	3229	+	cis-acting regulatory element involved in the MeJA-responsiveness
HbPP2C24	O2-site	GATGATGTGG	2409	+	cis-acting regulatory element involved in zein metabolism regulation
HbPP2C24	CAT-box	GCCACT	394	+	cis-acting regulatory element related to meristem expression
HbPP2C24	CAT-box	GCCACT	878	+	cis-acting regulatory element related to meristem expression
HbPP2C24	GARE-motif	TCTGTTG	174	+	gibberellin-responsive element
HbPP2C24	GARE-motif	TCTGTTG	2434	+	gibberellin-responsive element
HbPP2C24	GT1-motif	GGTTAA	157	-	light responsive element
HbPP2C24	GT1-motif	GGTTAAT	202	+	light responsive element
HbPP2C24	GT1-motif	GGTTAA	300	+	light responsive element
HbPP2C24	MBS	CAACTG	282	+	MYB binding site involved in drought-inducibility
HbPP2C24	MBS	CAACTG	2774	+	MYB binding site involved in drought-inducibility
HbPP2C24	MRE	AACCTAA	149	+	MYB binding site involved in light responsiveness
HbPP2C24	MRE	AACCTAA	657	-	MYB binding site involved in light responsiveness
HbPP2C24	CCAAT-box	CAACGG	2719	-	MYBHv1 binding site
HbPP2C24	ATCT-motif	AATCTAATCC	1384	+	part of a conserved DNA module involved in light responsiveness
HbPP2C24	GA-motif	ATAGATAA	1932	+	part of a light responsive element
HbPP2C24	GTGGC-motif	GATTCTGTGGC	2409	+	part of a light responsive element
HbPP2C24	I-box	atGATAAGGTC	2324	-	part of a light responsive element
HbPP2C24	TCCC-motif	TCTCCCT	1634	+	part of a light responsive element
HbPP2C24	TCCC-motif	TCTCCCT	1809	+	part of a light responsive element
HbPP2C24	TCT-motif	TCTTAC	413	-	part of a light responsive element
HbPP2C24	AT1-motif	AATTATTTTTTATT	1496	-	part of a light responsive module
HbPP2C25	LTR	CCGAAA	2163	+	cis-acting element involved in low-temperature responsiveness
HbPP2C25	TCA-element	CCATCTTTTT	2065	+	cis-acting element involved in salicylic acid responsiveness
HbPP2C25	ABRE	TACGGTC	938	-	cis-acting element involved in the abscisic acid responsiveness
HbPP2C25	ABRE	ACGTG	989	+	cis-acting element involved in the abscisic acid responsiveness
HbPP2C25	ABRE	TACGTGTC	1011	+	cis-acting element involved in the abscisic acid responsiveness
HbPP2C25	ABRE	ACGTG	1012	+	cis-acting element involved in the abscisic acid responsiveness
HbPP2C25	ABRE	ACGTG	1175	+	cis-acting element involved in the abscisic acid responsiveness
HbPP2C25	ABRE	GCCGCGTGGC	2008	+	cis-acting element involved in the abscisic acid responsiveness
HbPP2C25	ABRE	CACGTG	2022	-	cis-acting element involved in the abscisic acid responsiveness
HbPP2C25	ABRE	ACGTG	2023	+	cis-acting element involved in the abscisic acid responsiveness
HbPP2C25	ABRE	ACGTG	2303	+	cis-acting element involved in the abscisic acid responsiveness
HbPP2C25	ARE	AAACCA	1938	+	cis-acting regulatory element essential for the anaerobic induction
HbPP2C25	ARE	AAACCA	2285	-	cis-acting regulatory element essential for the anaerobic induction
HbPP2C25	ARE	AAACCA	2665	-	cis-acting regulatory element essential for the anaerobic induction
HbPP2C25	ARE	AAACCA	2875	-	cis-acting regulatory element essential for the anaerobic induction
HbPP2C25	circadian	CAAAGATATC	1599	-	cis-acting regulatory element involved in circadian control
HbPP2C25	G-box	CACGTC	988	-	cis-acting regulatory element involved in light responsiveness
HbPP2C25	G-box	TACGTG	1011	+	cis-acting regulatory element involved in light responsiveness
HbPP2C25	G-box	CACGAC	1823	+	cis-acting regulatory element involved in light responsiveness
HbPP2C25	G-box	CACGTG	2022	-	cis-acting regulatory element involved in light responsiveness
HbPP2C25	G-box	CACGTC	2302	-	cis-acting regulatory element involved in light responsiveness
HbPP2C25	G-box	CACGAC	2701	-	cis-acting regulatory element involved in light responsiveness
HbPP2C25	G-Box	CACGTT	1174	-	cis-acting regulatory element involved in light responsiveness
HbPP2C25	G-Box	CACGTG	2022	-	cis-acting regulatory element involved in light responsiveness
HbPP2C25	CGTCA-motif	CGTCA	873	-	cis-acting regulatory element involved in the MeJA-responsiveness
HbPP2C25	CGTCA-motif	CGTCA	2119	+	cis-acting regulatory element involved in the MeJA-responsiveness
HbPP2C25	CGTCA-motif	CGTCA	2137	+	cis-acting regulatory element involved in the MeJA-responsiveness
HbPP2C25	CGTCA-motif	CGTCA	2633	+	cis-acting regulatory element involved in the MeJA-responsiveness
HbPP2C25	TGACG-motif	TGACG	873	+	cis-acting regulatory element involved in the MeJA-responsiveness
HbPP2C25	TGACG-motif	TGACG	2119	-	cis-acting regulatory element involved in the MeJA-responsiveness
HbPP2C25	TGACG-motif	TGACG	2137	-	cis-acting regulatory element involved in the MeJA-responsiveness
HbPP2C25	TGACG-motif	TGACG	2633	-	cis-acting regulatory element involved in the MeJA-responsiveness
HbPP2C25	P-box	CCTTTTG	1218	-	gibberellin-responsive element
HbPP2C25	Sp1	GGGCGG	1710	-	light responsive element
HbPP2C25	Sp1	GGGCGG	2780	+	light responsive element
HbPP2C25	MBS	CAACTG	970	+	MYB binding site involved in drought-inducibility
HbPP2C25	MBS	CAACTG	1942	-	MYB binding site involved in drought-inducibility
HbPP2C25	MRE	AACCTAA	508	+	MYB binding site involved in light responsiveness
HbPP2C25	CCAAT-box	CAACGG	2417	+	MYBHv1 binding site
HbPP2C25	CCAAT-box	CAACGG	2651	+	MYBHv1 binding site
HbPP2C25	Box 4	ATTAAT	84	+	part of a conserved DNA module involved in light responsiveness
HbPP2C25	Box 4	ATTAAT	88	+	part of a conserved DNA module involved in light responsiveness
HbPP2C25	Box 4	ATTAAT	97	+	part of a conserved DNA module involved in light responsiveness
HbPP2C25	Box 4	ATTAAT	111	+	part of a conserved DNA module involved in light responsiveness
HbPP2C25	Box 4	ATTAAT	120	+	part of a conserved DNA module involved in light responsiveness
HbPP2C25	Box 4	ATTAAT	143	+	part of a conserved DNA module involved in light responsiveness
HbPP2C25	Box 4	ATTAAT	376	+	part of a conserved DNA module involved in light responsiveness
HbPP2C25	Box 4	ATTAAT	564	+	part of a conserved DNA module involved in light responsiveness
HbPP2C25	Box 4	ATTAAT	653	+	part of a conserved DNA module involved in light responsiveness
HbPP2C25	Box 4	ATTAAT	680	+	part of a conserved DNA module involved in light responsiveness
HbPP2C25	Box 4	ATTAAT	740	+	part of a conserved DNA module involved in light responsiveness
HbPP2C25	Box 4	ATTAAT	767	+	part of a conserved DNA module involved in light responsiveness
HbPP2C25	Box 4	ATTAAT	789	+	part of a conserved DNA module involved in light responsiveness
HbPP2C25	Box 4	ATTAAT	803	+	part of a conserved DNA module involved in light responsiveness
HbPP2C25	Box 4	ATTAAT	1057	+	part of a conserved DNA module involved in light responsiveness
HbPP2C25	Box 4	ATTAAT	1061	+	part of a conserved DNA module involved in light responsiveness
HbPP2C25	Box 4	ATTAAT	1496	+	part of a conserved DNA module involved in light responsiveness
HbPP2C25	Box 4	ATTAAT	1528	+	part of a conserved DNA module involved in light responsiveness
HbPP2C25	GATA-motif	GATAGGA	1362	-	part of a light responsive element
HbPP2C25	GATA-motif	AAGGATAAGG	1948	+	part of a light responsive element
HbPP2C25	TCCC-motif	TCTCCCT	2369	-	part of a light responsive element
HbPP2C26	TGA-element	AACGAC	2153	-	auxin-responsive element
HbPP2C26	TC-rich repeats	ATTCTCTAAC	501	+	cis-acting element involved in defense and stress responsiveness
HbPP2C26	TC-rich repeats	ATTCTCTAAC	2376	+	cis-acting element involved in defense and stress responsiveness
HbPP2C26	ABRE	AACCCGG	1806	+	cis-acting element involved in the abscisic acid responsiveness
HbPP2C26	A-box	CCGTCC	769	-	cis-acting regulatory element
HbPP2C26	A-box	CCGTCC	1410	+	cis-acting regulatory element
HbPP2C26	ARE	AAACCA	463	+	cis-acting regulatory element essential for the anaerobic induction
HbPP2C26	circadian	CAAAGATATC	1659	-	cis-acting regulatory element involved in circadian control
HbPP2C26	CGTCA-motif	CGTCA	1193	+	cis-acting regulatory element involved in the MeJA-responsiveness
HbPP2C26	TGACG-motif	TGACG	1193	-	cis-acting regulatory element involved in the MeJA-responsiveness
HbPP2C26	O2-site	GATGATGTGG	1414	-	cis-acting regulatory element involved in zein metabolism regulation
HbPP2C26	O2-site	GATGA(C/T)(A/G)TG(A/G)	2171	-	cis-acting regulatory element involved in zein metabolism regulation
HbPP2C26	CAT-box	GCCACT	2104	-	cis-acting regulatory element related to meristem expression
HbPP2C26	HD-Zip 1	CAAT(A/T)ATTG	418	+	element involved in differentiation of the palisade mesophyll cells
HbPP2C26	GT1-motif	GGTTAA	2357	+	light responsive element
HbPP2C26	Sp1	GGGCGG	1064	+	light responsive element
HbPP2C26	Sp1	GGGCGG	1120	-	light responsive element
HbPP2C26	MBS	CAACTG	2127	+	MYB binding site involved in drought-inducibility
HbPP2C26	CCAAT-box	CAACGG	977	-	MYBHv1 binding site
HbPP2C26	CCAAT-box	CAACGG	1196	+	MYBHv1 binding site
HbPP2C26	Box 4	ATTAAT	1024	+	part of a conserved DNA module involved in light responsiveness
HbPP2C26	Box 4	ATTAAT	2621	-	part of a conserved DNA module involved in light responsiveness
HbPP2C26	I-box	TGATAATGT	1449	+	part of a light responsive element
HbPP2C26	Pc-CMA2a	CAGCCAATCACAG	1438	-	part of a light responsive element
HbPP2C26	TCCC-motif	TCTCCCT	2629	-	part of a light responsive element
HbPP2C26	TCT-motif	TCTTAC	2380	+	part of a light responsive element
HbPP2C27	LTR	CCGAAA	1149	+	cis-acting element involved in low-temperature responsiveness
HbPP2C27	ABRE	GACACGTGGC	1075	-	cis-acting element involved in the abscisic acid responsiveness
HbPP2C27	ABRE	CACGTG	1077	+	cis-acting element involved in the abscisic acid responsiveness
HbPP2C27	ABRE	ACGTG	1078	+	cis-acting element involved in the abscisic acid responsiveness
HbPP2C27	ABRE	CACGTG	2142	-	cis-acting element involved in the abscisic acid responsiveness
HbPP2C27	ABRE	ACGTG	2143	+	cis-acting element involved in the abscisic acid responsiveness
HbPP2C27	ARE	AAACCA	136	-	cis-acting regulatory element essential for the anaerobic induction
HbPP2C27	ARE	AAACCA	219	+	cis-acting regulatory element essential for the anaerobic induction
HbPP2C27	ARE	AAACCA	773	+	cis-acting regulatory element essential for the anaerobic induction
HbPP2C27	ARE	AAACCA	2863	-	cis-acting regulatory element essential for the anaerobic induction
HbPP2C27	AuxRR-core	GGTCCAT	277	-	cis-acting regulatory element involved in auxin responsiveness
HbPP2C27	G-Box	CACGTG	1077	+	cis-acting regulatory element involved in light responsiveness
HbPP2C27	G-Box	CACGTG	2142	-	cis-acting regulatory element involved in light responsiveness
HbPP2C27	G-box	CACGTG	1077	+	cis-acting regulatory element involved in light responsiveness
HbPP2C27	G-box	CACGTG	2142	-	cis-acting regulatory element involved in light responsiveness
HbPP2C27	CGTCA-motif	CGTCA	828	+	cis-acting regulatory element involved in the MeJA-responsiveness
HbPP2C27	CGTCA-motif	CGTCA	1690	+	cis-acting regulatory element involved in the MeJA-responsiveness
HbPP2C27	TGACG-motif	TGACG	828	-	cis-acting regulatory element involved in the MeJA-responsiveness
HbPP2C27	TGACG-motif	TGACG	1690	-	cis-acting regulatory element involved in the MeJA-responsiveness
HbPP2C27	O2-site	GATGA(C/T)(A/G)TG(A/G)	115	-	cis-acting regulatory element involved in zein metabolism regulation
HbPP2C27	O2-site	GATGATGTGG	1066	-	cis-acting regulatory element involved in zein metabolism regulation
HbPP2C27	O2-site	GATGA(C/T)(A/G)TG(A/G)	1287	+	cis-acting regulatory element involved in zein metabolism regulation
HbPP2C27	CAT-box	GCCACT	48	+	cis-acting regulatory element related to meristem expression
HbPP2C27	GARE-motif	TCTGTTG	2586	+	gibberellin-responsive element
HbPP2C27	GT1-motif	GGTTAA	934	-	light responsive element
HbPP2C27	MBS	CAACTG	247	+	MYB binding site involved in drought-inducibility
HbPP2C27	MRE	AACCTAA	941	+	MYB binding site involved in light responsiveness
HbPP2C27	CCAAT-box	CAACGG	1001	+	MYBHv1 binding site
HbPP2C27	Box 4	ATTAAT	622	+	part of a conserved DNA module involved in light responsiveness
HbPP2C27	Box 4	ATTAAT	675	+	part of a conserved DNA module involved in light responsiveness
HbPP2C27	Box 4	ATTAAT	691	+	part of a conserved DNA module involved in light responsiveness
HbPP2C27	Box 4	ATTAAT	704	+	part of a conserved DNA module involved in light responsiveness
HbPP2C27	Box 4	ATTAAT	757	+	part of a conserved DNA module involved in light responsiveness
HbPP2C27	GA-motif	ATAGATAA	2151	+	part of a light responsive element
HbPP2C27	I-box	TGATAATGT	2843	+	part of a light responsive element
HbPP2C27	AE-box	AGAAACAA	2867	-	part of a module for light response
HbPP2C28	TGA-element	AACGAC	1671	+	auxin-responsive element
HbPP2C28	TGA-element	AACGAC	2366	+	auxin-responsive element
HbPP2C28	TCA-element	CCATCTTTTT	2033	+	cis-acting element involved in salicylic acid responsiveness
HbPP2C28	ARE	AAACCA	1248	-	cis-acting regulatory element essential for the anaerobic induction
HbPP2C28	ARE	AAACCA	1527	-	cis-acting regulatory element essential for the anaerobic induction
HbPP2C28	ARE	AAACCA	1901	+	cis-acting regulatory element essential for the anaerobic induction
HbPP2C28	ARE	AAACCA	2312	-	cis-acting regulatory element essential for the anaerobic induction
HbPP2C28	CGTCA-motif	CGTCA	1115	+	cis-acting regulatory element involved in the MeJA-responsiveness
HbPP2C28	CGTCA-motif	CGTCA	1329	-	cis-acting regulatory element involved in the MeJA-responsiveness
HbPP2C28	CGTCA-motif	CGTCA	2007	+	cis-acting regulatory element involved in the MeJA-responsiveness
HbPP2C28	CGTCA-motif	CGTCA	2114	-	cis-acting regulatory element involved in the MeJA-responsiveness
HbPP2C28	TGACG-motif	TGACG	1115	-	cis-acting regulatory element involved in the MeJA-responsiveness
HbPP2C28	TGACG-motif	TGACG	1329	+	cis-acting regulatory element involved in the MeJA-responsiveness
HbPP2C28	TGACG-motif	TGACG	2007	-	cis-acting regulatory element involved in the MeJA-responsiveness
HbPP2C28	TGACG-motif	TGACG	2114	+	cis-acting regulatory element involved in the MeJA-responsiveness
HbPP2C28	CAT-box	GCCACT	1470	+	cis-acting regulatory element related to meristem expression
HbPP2C28	CAT-box	GCCACT	2255	+	cis-acting regulatory element related to meristem expression
HbPP2C28	CCAAT-box	CAACGG	1373	+	MYBHv1 binding site
HbPP2C28	CCAAT-box	CAACGG	2158	+	MYBHv1 binding site
HbPP2C28	3-AF3 binding site	CACTATCTAAC	1097	-	part of a conserved DNA module array (CMA3)
HbPP2C28	3-AF3 binding site	CACTATCTAAC	1989	-	part of a conserved DNA module array (CMA3)
HbPP2C28	TCT-motif	TCTTAC	1736	-	part of a light responsive element
HbPP2C28	TCT-motif	TCTTAC	2431	-	part of a light responsive element
HbPP2C28	AE-box	AGAAACAA	1252	-	part of a module for light response
HbPP2C29	TGA-element	AACGAC	2438	-	auxin-responsive element
HbPP2C29	TC-rich repeats	ATTCTCTAAC	2138	+	cis-acting element involved in defense and stress responsiveness
HbPP2C29	LTR	CCGAAA	2275	-	cis-acting element involved in low-temperature responsiveness
HbPP2C29	LTR	CCGAAA	4005	-	cis-acting element involved in low-temperature responsiveness
HbPP2C29	TCA-element	TCAGAAGAGG	3279	+	cis-acting element involved in salicylic acid responsiveness
HbPP2C29	ABRE	ACGTG	1490	-	cis-acting element involved in the abscisic acid responsiveness
HbPP2C29	ABRE	ACGTG	1534	+	cis-acting element involved in the abscisic acid responsiveness
HbPP2C29	ABRE	ACGTG	2413	+	cis-acting element involved in the abscisic acid responsiveness
HbPP2C29	ABRE	CACGTG	2470	-	cis-acting element involved in the abscisic acid responsiveness
HbPP2C29	ABRE	ACGTG	2471	+	cis-acting element involved in the abscisic acid responsiveness
HbPP2C29	ABRE	CACGTG	2802	-	cis-acting element involved in the abscisic acid responsiveness
HbPP2C29	ABRE	ACGTG	2803	+	cis-acting element involved in the abscisic acid responsiveness
HbPP2C29	ARE	AAACCA	1413	+	cis-acting regulatory element essential for the anaerobic induction
HbPP2C29	ARE	AAACCA	1665	+	cis-acting regulatory element essential for the anaerobic induction
HbPP2C29	ARE	AAACCA	2037	+	cis-acting regulatory element essential for the anaerobic induction
HbPP2C29	ARE	AAACCA	3541	-	cis-acting regulatory element essential for the anaerobic induction
HbPP2C29	ARE	AAACCA	4141	-	cis-acting regulatory element essential for the anaerobic induction
HbPP2C29	G-Box	CACGTT	2412	-	cis-acting regulatory element involved in light responsiveness
HbPP2C29	G-Box	CACGTG	2470	-	cis-acting regulatory element involved in light responsiveness
HbPP2C29	G-Box	CACGTG	2802	-	cis-acting regulatory element involved in light responsiveness
HbPP2C29	G-box	TACGTG	1490	-	cis-acting regulatory element involved in light responsiveness
HbPP2C29	G-box	CCACGTAA	1532	-	cis-acting regulatory element involved in light responsiveness
HbPP2C29	G-box	TACGTG	1533	+	cis-acting regulatory element involved in light responsiveness
HbPP2C29	G-box	ACACGTG(G/t)CACC	2465	-	cis-acting regulatory element involved in light responsiveness
HbPP2C29	G-box	GCCACGTGGA	2468	+	cis-acting regulatory element involved in light responsiveness
HbPP2C29	G-box	CACGTG	2470	-	cis-acting regulatory element involved in light responsiveness
HbPP2C29	G-box	GCCACGTGGA	2800	-	cis-acting regulatory element involved in light responsiveness
HbPP2C29	G-box	CACGTG	2802	-	cis-acting regulatory element involved in light responsiveness
HbPP2C29	G-box	CACGAC	3596	+	cis-acting regulatory element involved in light responsiveness
HbPP2C29	CGTCA-motif	CGTCA	1116	-	cis-acting regulatory element involved in the MeJA-responsiveness
HbPP2C29	CGTCA-motif	CGTCA	1404	+	cis-acting regulatory element involved in the MeJA-responsiveness
HbPP2C29	CGTCA-motif	CGTCA	1628	+	cis-acting regulatory element involved in the MeJA-responsiveness
HbPP2C29	CGTCA-motif	CGTCA	3344	+	cis-acting regulatory element involved in the MeJA-responsiveness
HbPP2C29	TGACG-motif	TGACG	1116	+	cis-acting regulatory element involved in the MeJA-responsiveness
HbPP2C29	TGACG-motif	TGACG	1404	-	cis-acting regulatory element involved in the MeJA-responsiveness
HbPP2C29	TGACG-motif	TGACG	1628	-	cis-acting regulatory element involved in the MeJA-responsiveness
HbPP2C29	TGACG-motif	TGACG	3344	-	cis-acting regulatory element involved in the MeJA-responsiveness
HbPP2C29	CAT-box	GCCACT	785	-	cis-acting regulatory element related to meristem expression
HbPP2C29	CAT-box	GCCACT	1327	+	cis-acting regulatory element related to meristem expression
HbPP2C29	CAT-box	GCCACT	2361	-	cis-acting regulatory element related to meristem expression
HbPP2C29	GARE-motif	TCTGTTG	1658	-	gibberellin-responsive element
HbPP2C29	GARE-motif	TCTGTTG	3324	+	gibberellin-responsive element
HbPP2C29	P-box	CCTTTTG	1309	-	gibberellin-responsive element
HbPP2C29	GT1-motif	GGTTAA	1597	+	light responsive element
HbPP2C29	CCAAT-box	CAACGG	2097	-	MYBHv1 binding site
HbPP2C29	Box 4	ATTAAT	88	+	part of a conserved DNA module involved in light responsiveness
HbPP2C29	Box 4	ATTAAT	189	+	part of a conserved DNA module involved in light responsiveness
HbPP2C29	Box 4	ATTAAT	405	+	part of a conserved DNA module involved in light responsiveness
HbPP2C29	Box 4	ATTAAT	531	+	part of a conserved DNA module involved in light responsiveness
HbPP2C29	Box 4	ATTAAT	554	+	part of a conserved DNA module involved in light responsiveness
HbPP2C29	Box 4	ATTAAT	563	+	part of a conserved DNA module involved in light responsiveness
HbPP2C29	Box 4	ATTAAT	602	+	part of a conserved DNA module involved in light responsiveness
HbPP2C29	Box 4	ATTAAT	728	+	part of a conserved DNA module involved in light responsiveness
HbPP2C29	Box 4	ATTAAT	741	+	part of a conserved DNA module involved in light responsiveness
HbPP2C29	Box 4	ATTAAT	797	+	part of a conserved DNA module involved in light responsiveness
HbPP2C29	Box 4	ATTAAT	823	+	part of a conserved DNA module involved in light responsiveness
HbPP2C29	Box II	CCACGTGGC	2468	-	part of a light responsive element
HbPP2C29	GATA-motif	AAGGATAAGG	3600	+	part of a light responsive element
HbPP2C29	I-box	gGATAAGGTG	3602	+	part of a light responsive element
HbPP2C29	sbp-CMA1c	CTTTATCTCTTCCA	2150	+	part of a light responsive element
HbPP2C29	TCCC-motif	TCTCCCT	2739	-	part of a light responsive element
HbPP2C29	TCCC-motif	TCTCCCT	3420	-	part of a light responsive element
HbPP2C29	TCCC-motif	TCTCCCT	4273	-	part of a light responsive element
HbPP2C29	WUN-motif	AAATTTCCT	507	+	wound-responsive element
HbPP2C3	TGA-element	AACGAC	2250	-	auxin-responsive element
HbPP2C3	TGA-element	AACGAC	3072	+	auxin-responsive element
HbPP2C3	TC-rich repeats	GTTTTCTTAC	14	+	cis-acting element involved in defense and stress responsiveness
HbPP2C3	TC-rich repeats	GTTTTCTTAC	485	-	cis-acting element involved in defense and stress responsiveness
HbPP2C3	LTR	CCGAAA	1580	+	cis-acting element involved in low-temperature responsiveness
HbPP2C3	TCA-element	CCATCTTTTT	1755	-	cis-acting element involved in salicylic acid responsiveness
HbPP2C3	TCA-element	TCAGAAGAGG	1764	+	cis-acting element involved in salicylic acid responsiveness
HbPP2C3	TCA-element	CCATCTTTTT	2436	+	cis-acting element involved in salicylic acid responsiveness
HbPP2C3	ABRE	ACGTG	23	-	cis-acting element involved in the abscisic acid responsiveness
HbPP2C3	ABRE	GCAACGTGTC	473	+	cis-acting element involved in the abscisic acid responsiveness
HbPP2C3	ABRE	ACGTG	476	+	cis-acting element involved in the abscisic acid responsiveness
HbPP2C3	ABRE	GACACGTGGC	525	+	cis-acting element involved in the abscisic acid responsiveness
HbPP2C3	ABRE	CACGTG	527	+	cis-acting element involved in the abscisic acid responsiveness
HbPP2C3	ABRE	ACGTG	528	+	cis-acting element involved in the abscisic acid responsiveness
HbPP2C3	ABRE	ACGTG	725	-	cis-acting element involved in the abscisic acid responsiveness
HbPP2C3	ABRE	CACGTG	1596	+	cis-acting element involved in the abscisic acid responsiveness
HbPP2C3	ABRE	ACGTG	1597	+	cis-acting element involved in the abscisic acid responsiveness
HbPP2C3	ABRE	CACGTG	2514	-	cis-acting element involved in the abscisic acid responsiveness
HbPP2C3	ABRE	ACGTG	2515	+	cis-acting element involved in the abscisic acid responsiveness
HbPP2C3	ABRE	ACGTG	3061	+	cis-acting element involved in the abscisic acid responsiveness
HbPP2C3	ABRE	ACGTG	3271	+	cis-acting element involved in the abscisic acid responsiveness
HbPP2C3	ABRE	ACGTG	3305	-	cis-acting element involved in the abscisic acid responsiveness
HbPP2C3	A-box	CCGTCC	2855	+	cis-acting regulatory element
HbPP2C3	A-box	CCGTCC	2909	-	cis-acting regulatory element
HbPP2C3	A-box	CCGTCC	3013	-	cis-acting regulatory element
HbPP2C3	ARE	AAACCA	1170	+	cis-acting regulatory element essential for the anaerobic induction
HbPP2C3	ARE	AAACCA	1475	+	cis-acting regulatory element essential for the anaerobic induction
HbPP2C3	AuxRR-core	GGTCCAT	501	+	cis-acting regulatory element involved in auxin responsiveness
HbPP2C3	G-Box	CACGTT	475	-	cis-acting regulatory element involved in light responsiveness
HbPP2C3	G-Box	CACGTG	527	+	cis-acting regulatory element involved in light responsiveness
HbPP2C3	G-Box	CACGTT	725	+	cis-acting regulatory element involved in light responsiveness
HbPP2C3	G-Box	CACGTG	1596	+	cis-acting regulatory element involved in light responsiveness
HbPP2C3	G-Box	CACGTG	2514	-	cis-acting regulatory element involved in light responsiveness
HbPP2C3	G-Box	CACGTT	3270	-	cis-acting regulatory element involved in light responsiveness
HbPP2C3	G-box	TACGTG	23	-	cis-acting regulatory element involved in light responsiveness
HbPP2C3	G-box	GCCACGTGGA	525	+	cis-acting regulatory element involved in light responsiveness
HbPP2C3	G-box	CACGTG	527	+	cis-acting regulatory element involved in light responsiveness
HbPP2C3	G-box	ACACGTGT	1595	+	cis-acting regulatory element involved in light responsiveness
HbPP2C3	G-box	CACGTG	1596	+	cis-acting regulatory element involved in light responsiveness
HbPP2C3	G-box	CACGTG	2514	-	cis-acting regulatory element involved in light responsiveness
HbPP2C3	G-box	CACGTC	3060	-	cis-acting regulatory element involved in light responsiveness
HbPP2C3	G-box	CACGAC	3282	-	cis-acting regulatory element involved in light responsiveness
HbPP2C3	G-box	TACGTG	3305	-	cis-acting regulatory element involved in light responsiveness
HbPP2C3	CGTCA-motif	CGTCA	554	+	cis-acting regulatory element involved in the MeJA-responsiveness
HbPP2C3	CGTCA-motif	CGTCA	614	+	cis-acting regulatory element involved in the MeJA-responsiveness
HbPP2C3	CGTCA-motif	CGTCA	1664	+	cis-acting regulatory element involved in the MeJA-responsiveness
HbPP2C3	CGTCA-motif	CGTCA	1693	-	cis-acting regulatory element involved in the MeJA-responsiveness
HbPP2C3	CGTCA-motif	CGTCA	1699	-	cis-acting regulatory element involved in the MeJA-responsiveness
HbPP2C3	CGTCA-motif	CGTCA	2030	-	cis-acting regulatory element involved in the MeJA-responsiveness
HbPP2C3	CGTCA-motif	CGTCA	2185	+	cis-acting regulatory element involved in the MeJA-responsiveness
HbPP2C3	CGTCA-motif	CGTCA	2998	-	cis-acting regulatory element involved in the MeJA-responsiveness
HbPP2C3	CGTCA-motif	CGTCA	3235	-	cis-acting regulatory element involved in the MeJA-responsiveness
HbPP2C3	TGACG-motif	TGACG	554	-	cis-acting regulatory element involved in the MeJA-responsiveness
HbPP2C3	TGACG-motif	TGACG	614	-	cis-acting regulatory element involved in the MeJA-responsiveness
HbPP2C3	TGACG-motif	TGACG	1664	-	cis-acting regulatory element involved in the MeJA-responsiveness
HbPP2C3	TGACG-motif	TGACG	1693	+	cis-acting regulatory element involved in the MeJA-responsiveness
HbPP2C3	TGACG-motif	TGACG	1699	+	cis-acting regulatory element involved in the MeJA-responsiveness
HbPP2C3	TGACG-motif	TGACG	2030	+	cis-acting regulatory element involved in the MeJA-responsiveness
HbPP2C3	TGACG-motif	TGACG	2185	-	cis-acting regulatory element involved in the MeJA-responsiveness
HbPP2C3	TGACG-motif	TGACG	2998	+	cis-acting regulatory element involved in the MeJA-responsiveness
HbPP2C3	TGACG-motif	TGACG	3235	+	cis-acting regulatory element involved in the MeJA-responsiveness
HbPP2C3	O2-site	GATGACATGG	2335	-	cis-acting regulatory element involved in zein metabolism regulation
HbPP2C3	CAT-box	GCCACT	2423	-	cis-acting regulatory element related to meristem expression
HbPP2C3	CAT-box	GCCACT	2591	-	cis-acting regulatory element related to meristem expression
HbPP2C3	CAT-box	GCCACT	2774	-	cis-acting regulatory element related to meristem expression
HbPP2C3	CAT-box	GCCACT	3089	-	cis-acting regulatory element related to meristem expression
HbPP2C3	GC-motif	CCCCCG	657	+	enhancer-like element involved in anoxic specific inducibility
HbPP2C3	GARE-motif	TCTGTTG	2223	+	gibberellin-responsive element
HbPP2C3	P-box	CCTTTTG	420	+	gibberellin-responsive element
HbPP2C3	3-AF1 binding site	TAAGAGAGGAA	1990	-	light responsive element
HbPP2C3	MBS	CAACTG	620	+	MYB binding site involved in drought-inducibility
HbPP2C3	MBS	CAACTG	2780	+	MYB binding site involved in drought-inducibility
HbPP2C3	CCAAT-box	CAACGG	2813	+	MYBHv1 binding site
HbPP2C3	Box 4	ATTAAT	183	+	part of a conserved DNA module involved in light responsiveness
HbPP2C3	Box 4	ATTAAT	316	+	part of a conserved DNA module involved in light responsiveness
HbPP2C3	Box 4	ATTAAT	327	+	part of a conserved DNA module involved in light responsiveness
HbPP2C3	Box 4	ATTAAT	898	+	part of a conserved DNA module involved in light responsiveness
HbPP2C3	Box 4	ATTAAT	921	+	part of a conserved DNA module involved in light responsiveness
HbPP2C3	Box 4	ATTAAT	928	+	part of a conserved DNA module involved in light responsiveness
HbPP2C3	Box 4	ATTAAT	979	+	part of a conserved DNA module involved in light responsiveness
HbPP2C3	Box 4	ATTAAT	1338	+	part of a conserved DNA module involved in light responsiveness
HbPP2C3	Box 4	ATTAAT	1374	+	part of a conserved DNA module involved in light responsiveness
HbPP2C3	chs-CMA1a	TTACTTAA	1020	+	part of a light responsive element
HbPP2C3	chs-CMA1a	TTACTTAA	1102	+	part of a light responsive element
HbPP2C3	GA-motif	ATAGATAA	1278	+	part of a light responsive element
HbPP2C3	GATA-motif	GATAGGA	1930	+	part of a light responsive element
HbPP2C3	TCCC-motif	TCTCCCT	1780	+	part of a light responsive element
HbPP2C3	TCT-motif	TCTTAC	1575	+	part of a light responsive element
HbPP2C30	TCA-element	CCATCTTTTT	1014	+	cis-acting element involved in salicylic acid responsiveness
HbPP2C30	TCA-element	TCAGAAGAGG	1927	-	cis-acting element involved in salicylic acid responsiveness
HbPP2C30	ABRE	TACGGTC	2313	+	cis-acting element involved in the abscisic acid responsiveness
HbPP2C30	ABRE	ACGTG	3043	-	cis-acting element involved in the abscisic acid responsiveness
HbPP2C30	ARE	AAACCA	105	+	cis-acting regulatory element essential for the anaerobic induction
HbPP2C30	ARE	AAACCA	1175	-	cis-acting regulatory element essential for the anaerobic induction
HbPP2C30	ARE	AAACCA	2386	+	cis-acting regulatory element essential for the anaerobic induction
HbPP2C30	ARE	AAACCA	2748	+	cis-acting regulatory element essential for the anaerobic induction
HbPP2C30	G-Box	CACGTT	3043	+	cis-acting regulatory element involved in light responsiveness
HbPP2C30	CGTCA-motif	CGTCA	3395	+	cis-acting regulatory element involved in the MeJA-responsiveness
HbPP2C30	TGACG-motif	TGACG	3395	-	cis-acting regulatory element involved in the MeJA-responsiveness
HbPP2C30	O2-site	GTTGACGTGA	3392	-	cis-acting regulatory element involved in zein metabolism regulation
HbPP2C30	GCN4_motif	TGAGTCA	3071	+	cis-regulatory element involved in endosperm expression
HbPP2C30	GARE-motif	TCTGTTG	2487	+	gibberellin-responsive element
HbPP2C30	P-box	CCTTTTG	1530	-	gibberellin-responsive element
HbPP2C30	AACA_motif	TAACAAACTCCA	558	+	involved in endosperm-specific negative expression
HbPP2C30	GT1-motif	GGTTAAT	373	+	light responsive element
HbPP2C30	MBS	CAACTG	2730	-	MYB binding site involved in drought-inducibility
HbPP2C30	MBS	CAACTG	2977	+	MYB binding site involved in drought-inducibility
HbPP2C30	MBS	CAACTG	3166	+	MYB binding site involved in drought-inducibility
HbPP2C30	MBS	CAACTG	3253	+	MYB binding site involved in drought-inducibility
HbPP2C30	Box 4	ATTAAT	469	+	part of a conserved DNA module involved in light responsiveness
HbPP2C30	Box 4	ATTAAT	490	+	part of a conserved DNA module involved in light responsiveness
HbPP2C30	Box 4	ATTAAT	643	+	part of a conserved DNA module involved in light responsiveness
HbPP2C30	Box 4	ATTAAT	670	+	part of a conserved DNA module involved in light responsiveness
HbPP2C30	GATA-motif	GATAGGA	759	+	part of a light responsive element
HbPP2C30	I-box	AGATAAGG	2912	-	part of a light responsive element
HbPP2C30	TCCC-motif	TCTCCCT	820	-	part of a light responsive element
HbPP2C30	TCCC-motif	TCTCCCT	878	+	part of a light responsive element
HbPP2C30	TCT-motif	TCTTAC	1916	+	part of a light responsive element
HbPP2C31	AT-rich element	ATAGAAATCAA	1161	+	binding site of AT-rich DNA binding protein (ATBP-1)
HbPP2C31	TC-rich repeats	GTTTTCTTAC	674	-	cis-acting element involved in defense and stress responsiveness
HbPP2C31	LTR	CCGAAA	2200	+	cis-acting element involved in low-temperature responsiveness
HbPP2C31	TCA-element	CCATCTTTTT	836	+	cis-acting element involved in salicylic acid responsiveness
HbPP2C31	TCA-element	TCAGAAGAGG	1318	-	cis-acting element involved in salicylic acid responsiveness
HbPP2C31	TCA-element	TCAGAAGAGG	2817	+	cis-acting element involved in salicylic acid responsiveness
HbPP2C31	ABRE	GCCGCGTGGC	2438	+	cis-acting element involved in the abscisic acid responsiveness
HbPP2C31	ABRE	CACGTG	2608	-	cis-acting element involved in the abscisic acid responsiveness
HbPP2C31	ABRE	ACGTG	2609	+	cis-acting element involved in the abscisic acid responsiveness
HbPP2C31	ARE	AAACCA	709	+	cis-acting regulatory element essential for the anaerobic induction
HbPP2C31	ARE	AAACCA	808	+	cis-acting regulatory element essential for the anaerobic induction
HbPP2C31	ARE	AAACCA	2249	-	cis-acting regulatory element essential for the anaerobic induction
HbPP2C31	ARE	AAACCA	2293	+	cis-acting regulatory element essential for the anaerobic induction
HbPP2C31	ARE	AAACCA	2522	-	cis-acting regulatory element essential for the anaerobic induction
HbPP2C31	ARE	AAACCA	3110	+	cis-acting regulatory element essential for the anaerobic induction
HbPP2C31	ARE	AAACCA	3143	-	cis-acting regulatory element essential for the anaerobic induction
HbPP2C31	circadian	CAAAGATATC	405	-	cis-acting regulatory element involved in circadian control
HbPP2C31	circadian	CAAAGATATC	438	-	cis-acting regulatory element involved in circadian control
HbPP2C31	G-Box	CACGTG	2608	-	cis-acting regulatory element involved in light responsiveness
HbPP2C31	G-box	GCCACGTGGA	2606	-	cis-acting regulatory element involved in light responsiveness
HbPP2C31	G-box	CACGTG	2608	-	cis-acting regulatory element involved in light responsiveness
HbPP2C31	O2-site	GATGATGTGG	865	-	cis-acting regulatory element involved in zein metabolism regulation
HbPP2C31	O2-site	GATGA(C/T)(A/G)TG(A/G)	1636	-	cis-acting regulatory element involved in zein metabolism regulation
HbPP2C31	O2-site	GATGA(C/T)(A/G)TG(A/G)	4038	+	cis-acting regulatory element involved in zein metabolism regulation
HbPP2C31	CAT-box	GCCACT	1216	+	cis-acting regulatory element related to meristem expression
HbPP2C31	CAT-box	GCCACT	2943	-	cis-acting regulatory element related to meristem expression
HbPP2C31	GCN4_motif	TGAGTCA	2971	+	cis-regulatory element involved in endosperm expression
HbPP2C31	GARE-motif	TCTGTTG	3621	-	gibberellin-responsive element
HbPP2C31	GT1-motif	GGTTAAT	4136	+	light responsive element
HbPP2C31	Sp1	GGGCGG	4189	+	light responsive element
HbPP2C31	MBS	CAACTG	1417	-	MYB binding site involved in drought-inducibility
HbPP2C31	MBS	CAACTG	2176	-	MYB binding site involved in drought-inducibility
HbPP2C31	MBS	CAACTG	2329	+	MYB binding site involved in drought-inducibility
HbPP2C31	MBS	CAACTG	3295	+	MYB binding site involved in drought-inducibility
HbPP2C31	MRE	AACCTAA	3372	-	MYB binding site involved in light responsiveness
HbPP2C31	MRE	AACCTAA	3565	-	MYB binding site involved in light responsiveness
HbPP2C31	Box 4	ATTAAT	305	+	part of a conserved DNA module involved in light responsiveness
HbPP2C31	Box 4	ATTAAT	727	+	part of a conserved DNA module involved in light responsiveness
HbPP2C31	GA-motif	ATAGATAA	502	+	part of a light responsive element
HbPP2C31	GA-motif	ATAGATAA	2991	+	part of a light responsive element
HbPP2C31	GATA-motif	GATAGGG	2877	+	part of a light responsive element
HbPP2C31	I-box	AGATAAGG	2993	+	part of a light responsive element
HbPP2C31	I-box	GTATAAGGCC	3253	+	part of a light responsive element
HbPP2C31	TCT-motif	TCTTAC	3691	-	part of a light responsive element
HbPP2C31	AE-box	AGAAACTT	179	-	part of a module for light response
HbPP2C33	TCA-element	CCATCTTTTT	1014	+	cis-acting element involved in salicylic acid responsiveness
HbPP2C33	TCA-element	TCAGAAGAGG	1927	-	cis-acting element involved in salicylic acid responsiveness
HbPP2C33	ABRE	TACGGTC	2313	+	cis-acting element involved in the abscisic acid responsiveness
HbPP2C33	ABRE	ACGTG	3043	-	cis-acting element involved in the abscisic acid responsiveness
HbPP2C33	ARE	AAACCA	105	+	cis-acting regulatory element essential for the anaerobic induction
HbPP2C33	ARE	AAACCA	1175	-	cis-acting regulatory element essential for the anaerobic induction
HbPP2C33	ARE	AAACCA	2386	+	cis-acting regulatory element essential for the anaerobic induction
HbPP2C33	ARE	AAACCA	2748	+	cis-acting regulatory element essential for the anaerobic induction
HbPP2C33	G-Box	CACGTT	3043	+	cis-acting regulatory element involved in light responsiveness
HbPP2C33	CGTCA-motif	CGTCA	3395	+	cis-acting regulatory element involved in the MeJA-responsiveness
HbPP2C33	TGACG-motif	TGACG	3395	-	cis-acting regulatory element involved in the MeJA-responsiveness
HbPP2C33	O2-site	GTTGACGTGA	3392	-	cis-acting regulatory element involved in zein metabolism regulation
HbPP2C33	GCN4_motif	TGAGTCA	3071	+	cis-regulatory element involved in endosperm expression
HbPP2C33	GARE-motif	TCTGTTG	2487	+	gibberellin-responsive element
HbPP2C33	P-box	CCTTTTG	1530	-	gibberellin-responsive element
HbPP2C33	AACA_motif	TAACAAACTCCA	558	+	involved in endosperm-specific negative expression
HbPP2C33	GT1-motif	GGTTAAT	373	+	light responsive element
HbPP2C33	MBS	CAACTG	2730	-	MYB binding site involved in drought-inducibility
HbPP2C33	MBS	CAACTG	2977	+	MYB binding site involved in drought-inducibility
HbPP2C33	MBS	CAACTG	3166	+	MYB binding site involved in drought-inducibility
HbPP2C33	MBS	CAACTG	3253	+	MYB binding site involved in drought-inducibility
HbPP2C33	Box 4	ATTAAT	469	+	part of a conserved DNA module involved in light responsiveness
HbPP2C33	Box 4	ATTAAT	490	+	part of a conserved DNA module involved in light responsiveness
HbPP2C33	Box 4	ATTAAT	643	+	part of a conserved DNA module involved in light responsiveness
HbPP2C33	Box 4	ATTAAT	670	+	part of a conserved DNA module involved in light responsiveness
HbPP2C33	GATA-motif	GATAGGA	759	+	part of a light responsive element
HbPP2C33	I-box	AGATAAGG	2912	-	part of a light responsive element
HbPP2C33	TCCC-motif	TCTCCCT	820	-	part of a light responsive element
HbPP2C33	TCCC-motif	TCTCCCT	878	+	part of a light responsive element
HbPP2C33	TCT-motif	TCTTAC	1916	+	part of a light responsive element
HbPP2C34	MSA-like	(T/C)C(T/C)AACGG(T/C)(T/C)A	1970	-	cis-acting element involved in cell cycle regulation
HbPP2C34	ABRE	ACGTG	6	+	cis-acting element involved in the abscisic acid responsiveness
HbPP2C34	ABRE	ACGTG	1897	+	cis-acting element involved in the abscisic acid responsiveness
HbPP2C34	ARE	AAACCA	743	-	cis-acting regulatory element essential for the anaerobic induction
HbPP2C34	ARE	AAACCA	881	-	cis-acting regulatory element essential for the anaerobic induction
HbPP2C34	ARE	AAACCA	1080	-	cis-acting regulatory element essential for the anaerobic induction
HbPP2C34	ARE	AAACCA	1494	-	cis-acting regulatory element essential for the anaerobic induction
HbPP2C34	ARE	AAACCA	1547	+	cis-acting regulatory element essential for the anaerobic induction
HbPP2C34	ARE	AAACCA	1703	-	cis-acting regulatory element essential for the anaerobic induction
HbPP2C34	G-box	TACGTG	1896	+	cis-acting regulatory element involved in light responsiveness
HbPP2C34	G-Box	CACGTT	5	-	cis-acting regulatory element involved in light responsiveness
HbPP2C34	RY-element	CATGCATG	2991	-	cis-acting regulatory element involved in seed-specific regulation
HbPP2C34	CGTCA-motif	CGTCA	2536	-	cis-acting regulatory element involved in the MeJA-responsiveness
HbPP2C34	TGACG-motif	TGACG	2536	+	cis-acting regulatory element involved in the MeJA-responsiveness
HbPP2C34	GARE-motif	TCTGTTG	2884	-	gibberellin-responsive element
HbPP2C34	P-box	CCTTTTG	1320	-	gibberellin-responsive element
HbPP2C34	P-box	CCTTTTG	1402	+	gibberellin-responsive element
HbPP2C34	P-box	CCTTTTG	1868	+	gibberellin-responsive element
HbPP2C34	P-box	CCTTTTG	1941	-	gibberellin-responsive element
HbPP2C34	3-AF1 binding site	TAAGAGAGGAA	1501	+	light responsive element
HbPP2C34	GT1-motif	GGTTAAT	729	+	light responsive element
HbPP2C34	GT1-motif	GGTTAA	1025	-	light responsive element
HbPP2C34	MBS	CAACTG	251	-	MYB binding site involved in drought-inducibility
HbPP2C34	MBS	CAACTG	1434	-	MYB binding site involved in drought-inducibility
HbPP2C34	MBS	CAACTG	2527	+	MYB binding site involved in drought-inducibility
HbPP2C34	MRE	AACCTAA	1924	-	MYB binding site involved in light responsiveness
HbPP2C34	CCAAT-box	CAACGG	1973	-	MYBHv1 binding site
HbPP2C34	Box 4	ATTAAT	72	+	part of a conserved DNA module involved in light responsiveness
HbPP2C34	Gap-box	CAAATGAA(A/G)A	712	-	part of a light responsive element
HbPP2C34	TCT-motif	TCTTAC	1725	-	part of a light responsive element
HbPP2C34	TCT-motif	TCTTAC	1794	+	part of a light responsive element
HbPP2C34	AE-box	AGAAACTT	506	+	part of a module for light response
HbPP2C35	TGA-element	AACGAC	2179	-	auxin-responsive element
HbPP2C35	TC-rich repeats	ATTCTCTAAC	1938	+	cis-acting element involved in defense and stress responsiveness
HbPP2C35	TCA-element	CCATCTTTTT	1911	+	cis-acting element involved in salicylic acid responsiveness
HbPP2C35	TCA-element	TCAGAAGAGG	1994	+	cis-acting element involved in salicylic acid responsiveness
HbPP2C35	ABRE	ACGTG	2507	-	cis-acting element involved in the abscisic acid responsiveness
HbPP2C35	ABRE	ACGTG	2829	+	cis-acting element involved in the abscisic acid responsiveness
HbPP2C35	ABRE	ACGTG	3174	-	cis-acting element involved in the abscisic acid responsiveness
HbPP2C35	ARE	AAACCA	476	-	cis-acting regulatory element essential for the anaerobic induction
HbPP2C35	ARE	AAACCA	1334	+	cis-acting regulatory element essential for the anaerobic induction
HbPP2C35	G-Box	CACGTT	2507	+	cis-acting regulatory element involved in light responsiveness
HbPP2C35	G-box	CAGACGTGGCA	2826	+	cis-acting regulatory element involved in light responsiveness
HbPP2C35	G-box	CACGTC	2828	-	cis-acting regulatory element involved in light responsiveness
HbPP2C35	G-box	CACGTC	3174	+	cis-acting regulatory element involved in light responsiveness
HbPP2C35	CGTCA-motif	CGTCA	2188	+	cis-acting regulatory element involved in the MeJA-responsiveness
HbPP2C35	CGTCA-motif	CGTCA	2393	-	cis-acting regulatory element involved in the MeJA-responsiveness
HbPP2C35	CGTCA-motif	CGTCA	3176	+	cis-acting regulatory element involved in the MeJA-responsiveness
HbPP2C35	TGACG-motif	TGACG	2188	-	cis-acting regulatory element involved in the MeJA-responsiveness
HbPP2C35	TGACG-motif	TGACG	2393	+	cis-acting regulatory element involved in the MeJA-responsiveness
HbPP2C35	TGACG-motif	TGACG	3176	-	cis-acting regulatory element involved in the MeJA-responsiveness
HbPP2C35	O2-site	GATGATGTGG	469	+	cis-acting regulatory element involved in zein metabolism regulation
HbPP2C35	GCN4_motif	TGAGTCA	1493	+	cis-regulatory element involved in endosperm expression
HbPP2C35	GCN4_motif	TGAGTCA	2320	-	cis-regulatory element involved in endosperm expression
HbPP2C35	P-box	CCTTTTG	456	+	gibberellin-responsive element
HbPP2C35	3-AF1 binding site	TAAGAGAGGAA	539	+	light responsive element
HbPP2C35	GT1-motif	GGTTAA	70	-	light responsive element
HbPP2C35	GT1-motif	GGTTAA	2124	-	light responsive element
HbPP2C35	MRE	AACCTAA	185	+	MYB binding site involved in light responsiveness
HbPP2C35	CCAAT-box	CAACGG	3049	-	MYBHv1 binding site
HbPP2C35	Box 4	ATTAAT	1311	+	part of a conserved DNA module involved in light responsiveness
HbPP2C35	Box II	TGGTAATAA	2237	+	part of a light responsive element
HbPP2C35	GATA-motif	AAGATAAGATT	2632	+	part of a light responsive element
HbPP2C35	I-box	TGATAATGT	468	+	part of a light responsive element
HbPP2C35	I-box	AGATAAGG	2351	+	part of a light responsive element
HbPP2C35	AE-box	AGAAACTT	1346	-	part of a module for light response
HbPP2C36	TGA-element	AACGAC	1689	+	auxin-responsive element
HbPP2C36	AT-rich element	ATAGAAATCAA	320	+	binding site of AT-rich DNA binding protein (ATBP-1)
HbPP2C36	TC-rich repeats	GTTTTCTTAC	1076	-	cis-acting element involved in defense and stress responsiveness
HbPP2C36	TC-rich repeats	GTTTTCTTAC	1237	+	cis-acting element involved in defense and stress responsiveness
HbPP2C36	TCA-element	TCAGAAGAGG	2322	+	cis-acting element involved in salicylic acid responsiveness
HbPP2C36	ARE	AAACCA	718	-	cis-acting regulatory element essential for the anaerobic induction
HbPP2C36	ARE	AAACCA	2596	-	cis-acting regulatory element essential for the anaerobic induction
HbPP2C36	CGTCA-motif	CGTCA	1805	+	cis-acting regulatory element involved in the MeJA-responsiveness
HbPP2C36	CGTCA-motif	CGTCA	2942	-	cis-acting regulatory element involved in the MeJA-responsiveness
HbPP2C36	CGTCA-motif	CGTCA	2999	+	cis-acting regulatory element involved in the MeJA-responsiveness
HbPP2C36	TGACG-motif	TGACG	1805	-	cis-acting regulatory element involved in the MeJA-responsiveness
HbPP2C36	TGACG-motif	TGACG	2942	+	cis-acting regulatory element involved in the MeJA-responsiveness
HbPP2C36	TGACG-motif	TGACG	2999	-	cis-acting regulatory element involved in the MeJA-responsiveness
HbPP2C36	CAT-box	GCCACT	2178	+	cis-acting regulatory element related to meristem expression
HbPP2C36	GARE-motif	TCTGTTG	2269	-	gibberellin-responsive element
HbPP2C36	GARE-motif	TCTGTTG	2320	-	gibberellin-responsive element
HbPP2C36	GARE-motif	TCTGTTG	2684	-	gibberellin-responsive element
HbPP2C36	P-box	CCTTTTG	1813	+	gibberellin-responsive element
HbPP2C36	GT1-motif	GGTTAA	1845	-	light responsive element
HbPP2C36	MBS	CAACTG	2842	-	MYB binding site involved in drought-inducibility
HbPP2C36	ATCT-motif	AATCTAATCC	1346	+	part of a conserved DNA module involved in light responsiveness
HbPP2C36	ATCT-motif	AATCTAATCC	2241	+	part of a conserved DNA module involved in light responsiveness
HbPP2C36	Box 4	ATTAAT	230	+	part of a conserved DNA module involved in light responsiveness
HbPP2C36	Box 4	ATTAAT	294	+	part of a conserved DNA module involved in light responsiveness
HbPP2C36	Box 4	ATTAAT	802	+	part of a conserved DNA module involved in light responsiveness
HbPP2C36	Box 4	ATTAAT	852	+	part of a conserved DNA module involved in light responsiveness
HbPP2C36	Box 4	ATTAAT	923	+	part of a conserved DNA module involved in light responsiveness
HbPP2C36	Box 4	ATTAAT	1045	+	part of a conserved DNA module involved in light responsiveness
HbPP2C36	Box 4	ATTAAT	1204	+	part of a conserved DNA module involved in light responsiveness
HbPP2C36	Box 4	ATTAAT	1358	+	part of a conserved DNA module involved in light responsiveness
HbPP2C36	Box 4	ATTAAT	2891	-	part of a conserved DNA module involved in light responsiveness
HbPP2C36	I-box	cCATATCCAAT	212	+	part of a light responsive element
HbPP2C36	TCT-motif	TCTTAC	1076	-	part of a light responsive element
HbPP2C37	TGA-element	AACGAC	2148	+	auxin-responsive element
HbPP2C37	TGA-element	AACGAC	3060	+	auxin-responsive element
HbPP2C37	AT-rich element	ATAGAAATCAA	1456	+	binding site of AT-rich DNA binding protein (ATBP-1)
HbPP2C37	ACE	GACACGTATG	743	-	cis-acting element involved in light responsiveness
HbPP2C37	ACE	GACACGTATG	879	-	cis-acting element involved in light responsiveness
HbPP2C37	ACE	GACACGTATG	1542	-	cis-acting element involved in light responsiveness
HbPP2C37	LTR	CCGAAA	2388	+	cis-acting element involved in low-temperature responsiveness
HbPP2C37	ABRE	TACGTGTC	745	+	cis-acting element involved in the abscisic acid responsiveness
HbPP2C37	ABRE	ACGTG	746	+	cis-acting element involved in the abscisic acid responsiveness
HbPP2C37	ABRE	ACGTG	790	-	cis-acting element involved in the abscisic acid responsiveness
HbPP2C37	ABRE	GACACGTGGC	804	-	cis-acting element involved in the abscisic acid responsiveness
HbPP2C37	ABRE	ACGTG	806	-	cis-acting element involved in the abscisic acid responsiveness
HbPP2C37	ABRE	TACGTGTC	881	+	cis-acting element involved in the abscisic acid responsiveness
HbPP2C37	ABRE	ACGTG	882	+	cis-acting element involved in the abscisic acid responsiveness
HbPP2C37	ABRE	ACGTG	1393	+	cis-acting element involved in the abscisic acid responsiveness
HbPP2C37	ABRE	ACGTG	1598	-	cis-acting element involved in the abscisic acid responsiveness
HbPP2C37	ABRE	CACGTG	1625	+	cis-acting element involved in the abscisic acid responsiveness
HbPP2C37	ABRE	ACGTG	1626	+	cis-acting element involved in the abscisic acid responsiveness
HbPP2C37	ABRE	CACGTG	2215	-	cis-acting element involved in the abscisic acid responsiveness
HbPP2C37	ABRE	ACGTG	2216	+	cis-acting element involved in the abscisic acid responsiveness
HbPP2C37	ABRE	ACGTG	3049	+	cis-acting element involved in the abscisic acid responsiveness
HbPP2C37	A-box	CCGTCC	649	-	cis-acting regulatory element
HbPP2C37	A-box	CCGTCC	687	-	cis-acting regulatory element
HbPP2C37	A-box	CCGTCC	872	+	cis-acting regulatory element
HbPP2C37	A-box	CCGTCC	1659	-	cis-acting regulatory element
HbPP2C37	A-box	CCGTCC	2897	-	cis-acting regulatory element
HbPP2C37	A-box	CCGTCC	3001	-	cis-acting regulatory element
HbPP2C37	ARE	AAACCA	1953	-	cis-acting regulatory element essential for the anaerobic induction
HbPP2C37	circadian	CAAAGATATC	1400	-	cis-acting regulatory element involved in circadian control
HbPP2C37	G-box	TACGTG	745	+	cis-acting regulatory element involved in light responsiveness
HbPP2C37	G-box	CACGTC	790	+	cis-acting regulatory element involved in light responsiveness
HbPP2C37	G-box	TACGTG	881	+	cis-acting regulatory element involved in light responsiveness
HbPP2C37	G-box	CACGTC	1392	-	cis-acting regulatory element involved in light responsiveness
HbPP2C37	G-box	TACGTG	1598	-	cis-acting regulatory element involved in light responsiveness
HbPP2C37	G-box	CACGTG	1625	+	cis-acting regulatory element involved in light responsiveness
HbPP2C37	G-box	CACGTG	2215	-	cis-acting regulatory element involved in light responsiveness
HbPP2C37	G-box	CACGTC	3048	-	cis-acting regulatory element involved in light responsiveness
HbPP2C37	G-Box	CACGTT	806	+	cis-acting regulatory element involved in light responsiveness
HbPP2C37	G-Box	CACGTG	1625	+	cis-acting regulatory element involved in light responsiveness
HbPP2C37	G-Box	CACGTG	2215	-	cis-acting regulatory element involved in light responsiveness
HbPP2C37	CGTCA-motif	CGTCA	792	+	cis-acting regulatory element involved in the MeJA-responsiveness
HbPP2C37	CGTCA-motif	CGTCA	852	+	cis-acting regulatory element involved in the MeJA-responsiveness
HbPP2C37	CGTCA-motif	CGTCA	1380	-	cis-acting regulatory element involved in the MeJA-responsiveness
HbPP2C37	CGTCA-motif	CGTCA	1391	-	cis-acting regulatory element involved in the MeJA-responsiveness
HbPP2C37	CGTCA-motif	CGTCA	1696	+	cis-acting regulatory element involved in the MeJA-responsiveness
HbPP2C37	CGTCA-motif	CGTCA	1737	-	cis-acting regulatory element involved in the MeJA-responsiveness
HbPP2C37	CGTCA-motif	CGTCA	2986	-	cis-acting regulatory element involved in the MeJA-responsiveness
HbPP2C37	CGTCA-motif	CGTCA	2992	-	cis-acting regulatory element involved in the MeJA-responsiveness
HbPP2C37	TGACG-motif	TGACG	792	-	cis-acting regulatory element involved in the MeJA-responsiveness
HbPP2C37	TGACG-motif	TGACG	852	-	cis-acting regulatory element involved in the MeJA-responsiveness
HbPP2C37	TGACG-motif	TGACG	1380	+	cis-acting regulatory element involved in the MeJA-responsiveness
HbPP2C37	TGACG-motif	TGACG	1391	+	cis-acting regulatory element involved in the MeJA-responsiveness
HbPP2C37	TGACG-motif	TGACG	1696	-	cis-acting regulatory element involved in the MeJA-responsiveness
HbPP2C37	TGACG-motif	TGACG	1737	+	cis-acting regulatory element involved in the MeJA-responsiveness
HbPP2C37	TGACG-motif	TGACG	2986	+	cis-acting regulatory element involved in the MeJA-responsiveness
HbPP2C37	TGACG-motif	TGACG	2992	+	cis-acting regulatory element involved in the MeJA-responsiveness
HbPP2C37	O2-site	GATGATGTGG	2367	+	cis-acting regulatory element involved in zein metabolism regulation
HbPP2C37	GARE-motif	TCTGTTG	1569	-	gibberellin-responsive element
HbPP2C37	3-AF1 binding site	TAAGAGAGGAA	1837	-	light responsive element
HbPP2C37	Sp1	GGGCGG	2099	-	light responsive element
HbPP2C37	MBS	CAACTG	913	+	MYB binding site involved in drought-inducibility
HbPP2C37	MBS	CAACTG	1704	+	MYB binding site involved in drought-inducibility
HbPP2C37	MBS	CAACTG	2675	+	MYB binding site involved in drought-inducibility
HbPP2C37	MBS	CAACTG	2737	-	MYB binding site involved in drought-inducibility
HbPP2C37	MBS	CAACTG	2768	+	MYB binding site involved in drought-inducibility
HbPP2C37	CCAAT-box	CAACGG	2681	-	MYBHv1 binding site
HbPP2C37	CCAAT-box	CAACGG	2801	+	MYBHv1 binding site
HbPP2C37	ATC-motif	AGTAATCT	2885	+	part of a conserved DNA module involved in light responsiveness
HbPP2C37	Box 4	ATTAAT	23	+	part of a conserved DNA module involved in light responsiveness
HbPP2C37	Box 4	ATTAAT	260	+	part of a conserved DNA module involved in light responsiveness
HbPP2C37	Box 4	ATTAAT	274	+	part of a conserved DNA module involved in light responsiveness
HbPP2C37	Box 4	ATTAAT	471	+	part of a conserved DNA module involved in light responsiveness
HbPP2C37	Box 4	ATTAAT	559	+	part of a conserved DNA module involved in light responsiveness
HbPP2C37	Box 4	ATTAAT	613	+	part of a conserved DNA module involved in light responsiveness
HbPP2C37	Box 4	ATTAAT	1167	+	part of a conserved DNA module involved in light responsiveness
HbPP2C37	Box 4	ATTAAT	1470	+	part of a conserved DNA module involved in light responsiveness
HbPP2C37	GA-motif	ATAGATAA	196	-	part of a light responsive element
HbPP2C37	GA-motif	ATAGATAA	207	-	part of a light responsive element
HbPP2C37	LAMP-element	CTTTATCA	1921	-	part of a light responsive element
HbPP2C37	TCT-motif	TCTTAC	572	+	part of a light responsive element
HbPP2C37	AT1-motif	AATTATTTTTTATT	116	+	part of a light responsive module
HbPP2C37	AT1-motif	AATTATTTTTTATT	263	+	part of a light responsive module
HbPP2C37	AT1-motif	AATTATTTTTTATT	1166	+	part of a light responsive module
HbPP2C37	AE-box	AGAAACAA	931	+	part of a module for light response
HbPP2C37	AE-box	AGAAACAA	1886	-	part of a module for light response
HbPP2C37	ACA-motif	AATTACAGCCATT	2000	-	part of gapA in (gapA-CMA1) involved with light responsiveness
HbPP2C37	HD-Zip 3	GTAAT(G/C)ATTAC	326	+	protein binding site
HbPP2C38	AT-rich element	ATAGAAATCAA	1231	-	binding site of AT-rich DNA binding protein (ATBP-1)
HbPP2C38	MSA-like	TCAAACGGT	1290	-	cis-acting element involved in cell cycle regulation
HbPP2C38	TC-rich repeats	ATTCTCTAAC	1214	-	cis-acting element involved in defense and stress responsiveness
HbPP2C38	TC-rich repeats	GTTTTCTTAC	1670	+	cis-acting element involved in defense and stress responsiveness
HbPP2C38	TC-rich repeats	GTTTTCTTAC	2952	-	cis-acting element involved in defense and stress responsiveness
HbPP2C38	TCA-element	CCATCTTTTT	2303	+	cis-acting element involved in salicylic acid responsiveness
HbPP2C38	TCA-element	CCATCTTTTT	3021	-	cis-acting element involved in salicylic acid responsiveness
HbPP2C38	TCA-element	TCAGAAGAGG	3136	+	cis-acting element involved in salicylic acid responsiveness
HbPP2C38	ABRE	ACGTG	1857	+	cis-acting element involved in the abscisic acid responsiveness
HbPP2C38	ABRE	ACGTG	2938	-	cis-acting element involved in the abscisic acid responsiveness
HbPP2C38	ARE	AAACCA	1839	-	cis-acting regulatory element essential for the anaerobic induction
HbPP2C38	ARE	AAACCA	2665	-	cis-acting regulatory element essential for the anaerobic induction
HbPP2C38	circadian	CAAAGATATC	647	+	cis-acting regulatory element involved in circadian control
HbPP2C38	G-box	CCACGTAA	2937	+	cis-acting regulatory element involved in light responsiveness
HbPP2C38	G-box	TACGTG	2938	-	cis-acting regulatory element involved in light responsiveness
HbPP2C38	G-Box	CACGTT	1856	-	cis-acting regulatory element involved in light responsiveness
HbPP2C38	CGTCA-motif	CGTCA	2347	+	cis-acting regulatory element involved in the MeJA-responsiveness
HbPP2C38	TGACG-motif	TGACG	2347	-	cis-acting regulatory element involved in the MeJA-responsiveness
HbPP2C38	CAT-box	GCCACT	2434	-	cis-acting regulatory element related to meristem expression
HbPP2C38	GARE-motif	TCTGTTG	2049	+	gibberellin-responsive element
HbPP2C38	GARE-motif	TCTGTTG	2398	-	gibberellin-responsive element
HbPP2C38	GARE-motif	TCTGTTG	2460	+	gibberellin-responsive element
HbPP2C38	GARE-motif	TCTGTTG	2753	-	gibberellin-responsive element
HbPP2C38	P-box	CCTTTTG	573	-	gibberellin-responsive element
HbPP2C38	MBS	CAACTG	2914	-	MYB binding site involved in drought-inducibility
HbPP2C38	Box 4	ATTAAT	1802	-	part of a conserved DNA module involved in light responsiveness
HbPP2C38	Box 4	ATTAAT	1834	-	part of a conserved DNA module involved in light responsiveness
HbPP2C38	Box 4	ATTAAT	2442	-	part of a conserved DNA module involved in light responsiveness
HbPP2C38	GATA-motif	AAGGATAAGG	502	+	part of a light responsive element
HbPP2C38	GATA-motif	AAGATAAGATT	1457	-	part of a light responsive element
HbPP2C38	GATA-motif	GATAGGA	1616	-	part of a light responsive element
HbPP2C38	LAMP-element	CTTTATCA	1315	+	part of a light responsive element
HbPP2C38	TGA-box	TGACGTAA	2344	-	part of an auxin-responsive element
HbPP2C38	ACA-motif	AATTACAGCCATT	2153	-	part of gapA in (gapA-CMA1) involved with light responsiveness
HbPP2C39	ABRE	ACGTG	807	+	cis-acting element involved in the abscisic acid responsiveness
HbPP2C39	ABRE	ACGTG	945	+	cis-acting element involved in the abscisic acid responsiveness
HbPP2C39	ABRE	CACGTG	2566	-	cis-acting element involved in the abscisic acid responsiveness
HbPP2C39	ABRE	ACGTG	2567	+	cis-acting element involved in the abscisic acid responsiveness
HbPP2C39	ARE	AAACCA	482	-	cis-acting regulatory element essential for the anaerobic induction
HbPP2C39	ARE	AAACCA	1539	-	cis-acting regulatory element essential for the anaerobic induction
HbPP2C39	ARE	AAACCA	1662	+	cis-acting regulatory element essential for the anaerobic induction
HbPP2C39	ARE	AAACCA	2534	-	cis-acting regulatory element essential for the anaerobic induction
HbPP2C39	ARE	AAACCA	2720	+	cis-acting regulatory element essential for the anaerobic induction
HbPP2C39	AuxRR-core	GGTCCAT	569	-	cis-acting regulatory element involved in auxin responsiveness
HbPP2C39	G-box	CACGTC	806	-	cis-acting regulatory element involved in light responsiveness
HbPP2C39	G-box	CACGTC	944	-	cis-acting regulatory element involved in light responsiveness
HbPP2C39	G-box	CACGTG	2566	-	cis-acting regulatory element involved in light responsiveness
HbPP2C39	G-Box	TCCACATGGCA	2306	-	cis-acting regulatory element involved in light responsiveness
HbPP2C39	G-Box	CACGTG	2566	-	cis-acting regulatory element involved in light responsiveness
HbPP2C39	CGTCA-motif	CGTCA	805	-	cis-acting regulatory element involved in the MeJA-responsiveness
HbPP2C39	CGTCA-motif	CGTCA	943	-	cis-acting regulatory element involved in the MeJA-responsiveness
HbPP2C39	CGTCA-motif	CGTCA	1164	-	cis-acting regulatory element involved in the MeJA-responsiveness
HbPP2C39	TGACG-motif	TGACG	805	+	cis-acting regulatory element involved in the MeJA-responsiveness
HbPP2C39	TGACG-motif	TGACG	943	+	cis-acting regulatory element involved in the MeJA-responsiveness
HbPP2C39	TGACG-motif	TGACG	1164	+	cis-acting regulatory element involved in the MeJA-responsiveness
HbPP2C39	O2-site	GTTGACGTGA	803	+	cis-acting regulatory element involved in zein metabolism regulation
HbPP2C39	O2-site	GATGATGTGG	816	+	cis-acting regulatory element involved in zein metabolism regulation
HbPP2C39	O2-site	GATGA(C/T)(A/G)TG(A/G)	924	+	cis-acting regulatory element involved in zein metabolism regulation
HbPP2C39	O2-site	GTTGACGTGA	1800	-	cis-acting regulatory element involved in zein metabolism regulation
HbPP2C39	CAT-box	GCCACT	1921	+	cis-acting regulatory element related to meristem expression
HbPP2C39	CAT-box	GCCACT	2588	-	cis-acting regulatory element related to meristem expression
HbPP2C39	3-AF1 binding site	TAAGAGAGGAA	103	+	light responsive element
HbPP2C39	MBS	CAACTG	1806	+	MYB binding site involved in drought-inducibility
HbPP2C39	MBS	CAACTG	2380	+	MYB binding site involved in drought-inducibility
HbPP2C39	MBS	CAACTG	2405	+	MYB binding site involved in drought-inducibility
HbPP2C39	MBS	CAACTG	2478	+	MYB binding site involved in drought-inducibility
HbPP2C39	MBS	CAACTG	2485	-	MYB binding site involved in drought-inducibility
HbPP2C39	MRE	AACCTAA	2046	-	MYB binding site involved in light responsiveness
HbPP2C39	CCAAT-box	CAACGG	1767	+	MYBHv1 binding site
HbPP2C39	ATCT-motif	AATCTAATCC	2043	-	part of a conserved DNA module involved in light responsiveness
HbPP2C39	Box 4	ATTAAT	771	+	part of a conserved DNA module involved in light responsiveness
HbPP2C39	Box 4	ATTAAT	1397	+	part of a conserved DNA module involved in light responsiveness
HbPP2C39	Box 4	ATTAAT	1513	-	part of a conserved DNA module involved in light responsiveness
HbPP2C39	Box 4	ATTAAT	1517	-	part of a conserved DNA module involved in light responsiveness
HbPP2C39	GATA-motif	GATAGGA	106	+	part of a light responsive element
HbPP2C39	GATA-motif	GATAGGG	317	-	part of a light responsive element
HbPP2C39	TCT-motif	TCTTAC	1931	+	part of a light responsive element
HbPP2C39	TCT-motif	TCTTAC	2080	-	part of a light responsive element
HbPP2C4	LTR	CCGAAA	3086	-	cis-acting element involved in low-temperature responsiveness
HbPP2C4	ABRE	AACCCGG	2397	-	cis-acting element involved in the abscisic acid responsiveness
HbPP2C4	ARE	AAACCA	1486	+	cis-acting regulatory element essential for the anaerobic induction
HbPP2C4	ARE	AAACCA	1589	-	cis-acting regulatory element essential for the anaerobic induction
HbPP2C4	ARE	AAACCA	1994	-	cis-acting regulatory element essential for the anaerobic induction
HbPP2C4	ARE	AAACCA	2176	+	cis-acting regulatory element essential for the anaerobic induction
HbPP2C4	CGTCA-motif	CGTCA	1544	+	cis-acting regulatory element involved in the MeJA-responsiveness
HbPP2C4	TGACG-motif	TGACG	1544	-	cis-acting regulatory element involved in the MeJA-responsiveness
HbPP2C4	O2-site	GATGACATGG	3233	+	cis-acting regulatory element involved in zein metabolism regulation
HbPP2C4	NON-box	AGATCGACG	2559	+	cis-acting regulatory element related to meristem specific activation
HbPP2C4	CCAAT-box	CAACGG	2239	+	MYBHv1 binding site
HbPP2C4	CCAAT-box	CAACGG	2463	-	MYBHv1 binding site
HbPP2C4	Box 4	ATTAAT	2724	-	part of a conserved DNA module involved in light responsiveness
HbPP2C4	Box 4	ATTAAT	3018	-	part of a conserved DNA module involved in light responsiveness
HbPP2C4	Gap-box	CAAATGAA(A/G)A	3958	+	part of a light responsive element
HbPP2C4	GATA-motif	GATAGGA	3078	+	part of a light responsive element
HbPP2C4	GATA-motif	GATAGGG	3255	+	part of a light responsive element
HbPP2C4	I-box	cCATATCCAAT	2599	+	part of a light responsive element
HbPP2C4	LAMP-element	CTTTATCA	3942	+	part of a light responsive element
HbPP2C4	TCCC-motif	TCTCCCT	3469	-	part of a light responsive element
HbPP2C40	TC-rich repeats	GTTTTCTTAC	2576	-	cis-acting element involved in defense and stress responsiveness
HbPP2C40	LTR	CCGAAA	816	-	cis-acting element involved in low-temperature responsiveness
HbPP2C40	LTR	CCGAAA	1135	-	cis-acting element involved in low-temperature responsiveness
HbPP2C40	LTR	CCGAAA	2261	+	cis-acting element involved in low-temperature responsiveness
HbPP2C40	TCA-element	TCAGAAGAGG	122	+	cis-acting element involved in salicylic acid responsiveness
HbPP2C40	ABRE	TACGGTC	169	+	cis-acting element involved in the abscisic acid responsiveness
HbPP2C40	ARE	AAACCA	66	+	cis-acting regulatory element essential for the anaerobic induction
HbPP2C40	ARE	AAACCA	612	-	cis-acting regulatory element essential for the anaerobic induction
HbPP2C40	ARE	AAACCA	671	-	cis-acting regulatory element essential for the anaerobic induction
HbPP2C40	ARE	AAACCA	732	-	cis-acting regulatory element essential for the anaerobic induction
HbPP2C40	CGTCA-motif	CGTCA	376	-	cis-acting regulatory element involved in the MeJA-responsiveness
HbPP2C40	CGTCA-motif	CGTCA	1120	-	cis-acting regulatory element involved in the MeJA-responsiveness
HbPP2C40	TGACG-motif	TGACG	376	+	cis-acting regulatory element involved in the MeJA-responsiveness
HbPP2C40	TGACG-motif	TGACG	1120	+	cis-acting regulatory element involved in the MeJA-responsiveness
HbPP2C40	CAT-box	GCCACT	2073	-	cis-acting regulatory element related to meristem expression
HbPP2C40	CAT-box	GCCACT	2181	+	cis-acting regulatory element related to meristem expression
HbPP2C40	GARE-motif	TCTGTTG	881	+	gibberellin-responsive element
HbPP2C40	P-box	CCTTTTG	256	+	gibberellin-responsive element
HbPP2C40	P-box	CCTTTTG	1224	-	gibberellin-responsive element
HbPP2C40	AACA_motif	TAACAAACTCCA	3179	-	involved in endosperm-specific negative expression
HbPP2C40	Sp1	GGGCGG	195	+	light responsive element
HbPP2C40	Box 4	ATTAAT	2019	-	part of a conserved DNA module involved in light responsiveness
HbPP2C40	CAG-motif	GAAAGGCAGAC	1198	-	part of a light response element
HbPP2C40	GATA-motif	GATAGGA	2216	+	part of a light responsive element
HbPP2C40	TCCC-motif	TCTCCCT	343	+	part of a light responsive element
HbPP2C40	TCCC-motif	TCTCCCT	1199	+	part of a light responsive element
HbPP2C40	TCCC-motif	TCTCCCT	2029	-	part of a light responsive element
HbPP2C40	AE-box	AGAAACTT	1004	-	part of a module for light response
HbPP2C41	TC-rich repeats	GTTTTCTTAC	2403	-	cis-acting element involved in defense and stress responsiveness
HbPP2C41	LTR	CCGAAA	2037	-	cis-acting element involved in low-temperature responsiveness
HbPP2C41	TCA-element	TCAGAAGAGG	2379	+	cis-acting element involved in salicylic acid responsiveness
HbPP2C41	ABRE	ACGTG	568	+	cis-acting element involved in the abscisic acid responsiveness
HbPP2C41	ABRE	ACGTG	638	+	cis-acting element involved in the abscisic acid responsiveness
HbPP2C41	A-box	CCGTCC	542	+	cis-acting regulatory element
HbPP2C41	Box II -like sequence	TCCGTGTACCA	2106	-	cis-acting regulatory element
HbPP2C41	ARE	AAACCA	714	-	cis-acting regulatory element essential for the anaerobic induction
HbPP2C41	ARE	AAACCA	1723	-	cis-acting regulatory element essential for the anaerobic induction
HbPP2C41	ARE	AAACCA	2424	+	cis-acting regulatory element essential for the anaerobic induction
HbPP2C41	circadian	CAAAGATATC	3106	+	cis-acting regulatory element involved in circadian control
HbPP2C41	G-box	TAAACGTG	565	+	cis-acting regulatory element involved in light responsiveness
HbPP2C41	G-box	TACGTG	637	+	cis-acting regulatory element involved in light responsiveness
HbPP2C41	G-Box	CACGTT	567	-	cis-acting regulatory element involved in light responsiveness
HbPP2C41	O2-site	GATGATGTGG	1884	+	cis-acting regulatory element involved in zein metabolism regulation
HbPP2C41	O2-site	GATGA(C/T)(A/G)TG(A/G)	1988	+	cis-acting regulatory element involved in zein metabolism regulation
HbPP2C41	CAT-box	GCCACT	1358	-	cis-acting regulatory element related to meristem expression
HbPP2C41	CAT-box	GCCACT	1460	-	cis-acting regulatory element related to meristem expression
HbPP2C41	GCN4_motif	TGAGTCA	1469	+	cis-regulatory element involved in endosperm expression
HbPP2C41	GCN4_motif	TGAGTCA	2195	+	cis-regulatory element involved in endosperm expression
HbPP2C41	GARE-motif	TCTGTTG	1272	+	gibberellin-responsive element
HbPP2C41	GARE-motif	TCTGTTG	2334	-	gibberellin-responsive element
HbPP2C41	GARE-motif	TCTGTTG	2377	-	gibberellin-responsive element
HbPP2C41	GARE-motif	TCTGTTG	2732	-	gibberellin-responsive element
HbPP2C41	GARE-motif	TCTGTTG	3172	-	gibberellin-responsive element
HbPP2C41	P-box	CCTTTTG	975	+	gibberellin-responsive element
HbPP2C41	GT1-motif	GGTTAA	288	+	light responsive element
HbPP2C41	GT1-motif	GGTTAA	1733	+	light responsive element
HbPP2C41	Sp1	GGGCGG	585	-	light responsive element
HbPP2C41	MBS	CAACTG	2440	-	MYB binding site involved in drought-inducibility
HbPP2C41	CCAAT-box	CAACGG	1363	-	MYBHv1 binding site
HbPP2C41	CCAAT-box	CAACGG	1465	-	MYBHv1 binding site
HbPP2C41	ATC-motif	TGCTATCCG	2074	-	part of a conserved DNA module involved in light responsiveness
HbPP2C41	Box 4	ATTAAT	46	+	part of a conserved DNA module involved in light responsiveness
HbPP2C41	Box 4	ATTAAT	56	+	part of a conserved DNA module involved in light responsiveness
HbPP2C41	Box 4	ATTAAT	172	+	part of a conserved DNA module involved in light responsiveness
HbPP2C41	Box 4	ATTAAT	204	+	part of a conserved DNA module involved in light responsiveness
HbPP2C41	Box 4	ATTAAT	227	+	part of a conserved DNA module involved in light responsiveness
HbPP2C41	Box 4	ATTAAT	360	+	part of a conserved DNA module involved in light responsiveness
HbPP2C41	chs-CMA2a	TCACTTGA	576	-	part of a light responsive element
HbPP2C41	GATA-motif	AAGATAAGATT	996	-	part of a light responsive element
HbPP2C42	TGA-element	AACGAC	1939	+	auxin-responsive element
HbPP2C42	LTR	CCGAAA	665	+	cis-acting element involved in low-temperature responsiveness
HbPP2C42	LTR	CCGAAA	675	-	cis-acting element involved in low-temperature responsiveness
HbPP2C42	ABRE	CACGTG	2715	-	cis-acting element involved in the abscisic acid responsiveness
HbPP2C42	ABRE	ACGTG	2716	+	cis-acting element involved in the abscisic acid responsiveness
HbPP2C42	ARE	AAACCA	223	+	cis-acting regulatory element essential for the anaerobic induction
HbPP2C42	ARE	AAACCA	727	+	cis-acting regulatory element essential for the anaerobic induction
HbPP2C42	circadian	CAAAGATATC	740	+	cis-acting regulatory element involved in circadian control
HbPP2C42	G-Box	CACGTG	2715	-	cis-acting regulatory element involved in light responsiveness
HbPP2C42	G-box	CACGAC	2508	-	cis-acting regulatory element involved in light responsiveness
HbPP2C42	G-box	CACGTG	2715	-	cis-acting regulatory element involved in light responsiveness
HbPP2C42	RY-element	CATGCATG	22	+	cis-acting regulatory element involved in seed-specific regulation
HbPP2C42	CGTCA-motif	CGTCA	341	+	cis-acting regulatory element involved in the MeJA-responsiveness
HbPP2C42	CGTCA-motif	CGTCA	2852	-	cis-acting regulatory element involved in the MeJA-responsiveness
HbPP2C42	TGACG-motif	TGACG	341	-	cis-acting regulatory element involved in the MeJA-responsiveness
HbPP2C42	TGACG-motif	TGACG	2852	+	cis-acting regulatory element involved in the MeJA-responsiveness
HbPP2C42	O2-site	GATGATGTGG	1200	-	cis-acting regulatory element involved in zein metabolism regulation
HbPP2C42	CAT-box	GCCACT	2067	-	cis-acting regulatory element related to meristem expression
HbPP2C42	CAT-box	GCCACT	3019	+	cis-acting regulatory element related to meristem expression
HbPP2C42	GCN4_motif	TGAGTCA	1511	+	cis-regulatory element involved in endosperm expression
HbPP2C42	GCN4_motif	TGAGTCA	2078	+	cis-regulatory element involved in endosperm expression
HbPP2C42	GARE-motif	TCTGTTG	2563	-	gibberellin-responsive element
HbPP2C42	GARE-motif	TCTGTTG	2726	-	gibberellin-responsive element
HbPP2C42	P-box	CCTTTTG	1578	+	gibberellin-responsive element
HbPP2C42	P-box	CCTTTTG	2927	-	gibberellin-responsive element
HbPP2C42	3-AF1 binding site	TAAGAGAGGAA	131	+	light responsive element
HbPP2C42	GT1-motif	GGTTAA	831	+	light responsive element
HbPP2C42	GT1-motif	GGTTAA	1322	-	light responsive element
HbPP2C42	Box 4	ATTAAT	418	+	part of a conserved DNA module involved in light responsiveness
HbPP2C42	Box 4	ATTAAT	799	+	part of a conserved DNA module involved in light responsiveness
HbPP2C42	Box 4	ATTAAT	1258	+	part of a conserved DNA module involved in light responsiveness
HbPP2C42	Box 4	ATTAAT	2739	-	part of a conserved DNA module involved in light responsiveness
HbPP2C42	GTGGC-motif	CATCGTGTGGC	503	+	part of a light responsive element
HbPP2C42	TCT-motif	TCTTAC	405	-	part of a light responsive element
HbPP2C42	TCT-motif	TCTTAC	1462	+	part of a light responsive element
HbPP2C42	AE-box	AGAAACTT	433	-	part of a module for light response
HbPP2C42	AE-box	AGAAACTT	1365	-	part of a module for light response
HbPP2C42	WUN-motif	AAATTTCCT	137	-	wound-responsive element
HbPP2C43	TC-rich repeats	GTTTTCTTAC	2383	+	cis-acting element involved in defense and stress responsiveness
HbPP2C43	TCA-element	TCAGAAGAGG	2960	+	cis-acting element involved in salicylic acid responsiveness
HbPP2C43	ABRE	ACGTG	75	-	cis-acting element involved in the abscisic acid responsiveness
HbPP2C43	ARE	AAACCA	93	-	cis-acting regulatory element essential for the anaerobic induction
HbPP2C43	ARE	AAACCA	1138	-	cis-acting regulatory element essential for the anaerobic induction
HbPP2C43	ARE	AAACCA	1980	-	cis-acting regulatory element essential for the anaerobic induction
HbPP2C43	ARE	AAACCA	2418	+	cis-acting regulatory element essential for the anaerobic induction
HbPP2C43	ARE	AAACCA	2873	+	cis-acting regulatory element essential for the anaerobic induction
HbPP2C43	G-box	TACGTG	75	-	cis-acting regulatory element involved in light responsiveness
HbPP2C43	CGTCA-motif	CGTCA	1504	-	cis-acting regulatory element involved in the MeJA-responsiveness
HbPP2C43	TGACG-motif	TGACG	1504	+	cis-acting regulatory element involved in the MeJA-responsiveness
HbPP2C43	CAT-box	GCCACT	646	+	cis-acting regulatory element related to meristem expression
HbPP2C43	CAT-box	GCCACT	796	+	cis-acting regulatory element related to meristem expression
HbPP2C43	CAT-box	GCCACT	1442	-	cis-acting regulatory element related to meristem expression
HbPP2C43	GCN4_motif	TGAGTCA	2111	-	cis-regulatory element involved in endosperm expression
HbPP2C43	3-AF1 binding site	TAAGAGAGGAA	1785	-	light responsive element
HbPP2C43	GT1-motif	GGTTAAT	1295	+	light responsive element
HbPP2C43	MBS	CAACTG	2371	+	MYB binding site involved in drought-inducibility
HbPP2C43	MBS	CAACTG	2553	-	MYB binding site involved in drought-inducibility
HbPP2C43	3-AF3 binding site	CACTATCTAAC	750	+	part of a conserved DNA module array (CMA3)
HbPP2C43	Box 4	ATTAAT	501	+	part of a conserved DNA module involved in light responsiveness
HbPP2C43	Box 4	ATTAAT	967	+	part of a conserved DNA module involved in light responsiveness
HbPP2C43	Box 4	ATTAAT	1307	+	part of a conserved DNA module involved in light responsiveness
HbPP2C43	TCCC-motif	TCTCCCT	1480	-	part of a light responsive element
HbPP2C43	TCCC-motif	TCTCCCT	2967	-	part of a light responsive element
HbPP2C43	TCT-motif	TCTTAC	9	+	part of a light responsive element
HbPP2C43	TCT-motif	TCTTAC	1791	+	part of a light responsive element
HbPP2C43	TCT-motif	TCTTAC	1819	+	part of a light responsive element
HbPP2C43	TCT-motif	TCTTAC	1876	+	part of a light responsive element
HbPP2C43	TCT-motif	TCTTAC	2387	+	part of a light responsive element
HbPP2C44	TGA-element	AACGAC	2153	-	auxin-responsive element
HbPP2C44	AT-rich element	ATAGAAATCAA	764	+	binding site of AT-rich DNA binding protein (ATBP-1)
HbPP2C44	TC-rich repeats	GTTTTCTTAC	1449	-	cis-acting element involved in defense and stress responsiveness
HbPP2C44	LTR	CCGAAA	2037	-	cis-acting element involved in low-temperature responsiveness
HbPP2C44	ABRE	ACGTG	1887	-	cis-acting element involved in the abscisic acid responsiveness
HbPP2C44	ARE	AAACCA	464	-	cis-acting regulatory element essential for the anaerobic induction
HbPP2C44	ARE	AAACCA	2232	-	cis-acting regulatory element essential for the anaerobic induction
HbPP2C44	ARE	AAACCA	2308	+	cis-acting regulatory element essential for the anaerobic induction
HbPP2C44	G-Box	CACGTT	1887	+	cis-acting regulatory element involved in light responsiveness
HbPP2C44	CGTCA-motif	CGTCA	723	-	cis-acting regulatory element involved in the MeJA-responsiveness
HbPP2C44	CGTCA-motif	CGTCA	2517	+	cis-acting regulatory element involved in the MeJA-responsiveness
HbPP2C44	TGACG-motif	TGACG	723	+	cis-acting regulatory element involved in the MeJA-responsiveness
HbPP2C44	TGACG-motif	TGACG	2517	-	cis-acting regulatory element involved in the MeJA-responsiveness
HbPP2C44	O2-site	GATGA(C/T)(A/G)TG(A/G)	49	-	cis-acting regulatory element involved in zein metabolism regulation
HbPP2C44	O2-site	GATGACATGG	711	+	cis-acting regulatory element involved in zein metabolism regulation
HbPP2C44	GARE-motif	TCTGTTG	1749	-	gibberellin-responsive element
HbPP2C44	P-box	CCTTTTG	135	+	gibberellin-responsive element
HbPP2C44	P-box	CCTTTTG	922	+	gibberellin-responsive element
HbPP2C44	GT1-motif	GGTTAAT	1981	-	light responsive element
HbPP2C44	GT1-motif	GGTTAA	1982	-	light responsive element
HbPP2C44	GT1-motif	GGTTAA	2381	+	light responsive element
HbPP2C44	MRE	AACCTAA	1202	-	MYB binding site involved in light responsiveness
HbPP2C44	CCAAT-box	CAACGG	301	-	MYBHv1 binding site
HbPP2C44	CCAAT-box	CAACGG	1088	-	MYBHv1 binding site
HbPP2C44	ATCT-motif	AATCTAATCC	451	+	part of a conserved DNA module involved in light responsiveness
HbPP2C44	ATCT-motif	AATCTAATCC	1759	+	part of a conserved DNA module involved in light responsiveness
HbPP2C44	Box 4	ATTAAT	221	+	part of a conserved DNA module involved in light responsiveness
HbPP2C44	Box 4	ATTAAT	744	+	part of a conserved DNA module involved in light responsiveness
HbPP2C44	Box 4	ATTAAT	1008	+	part of a conserved DNA module involved in light responsiveness
HbPP2C44	Box 4	ATTAAT	1022	+	part of a conserved DNA module involved in light responsiveness
HbPP2C44	Box 4	ATTAAT	1267	+	part of a conserved DNA module involved in light responsiveness
HbPP2C44	Box 4	ATTAAT	1517	-	part of a conserved DNA module involved in light responsiveness
HbPP2C44	Box 4	ATTAAT	1782	-	part of a conserved DNA module involved in light responsiveness
HbPP2C44	chs-CMA1a	TTACTTAA	1445	-	part of a light responsive element
HbPP2C44	GATA-motif	GATAGGA	2301	+	part of a light responsive element
HbPP2C44	GATA-motif	AAGGATAAGG	2379	+	part of a light responsive element
HbPP2C44	I-box	cCATATCCAAT	2259	-	part of a light responsive element
HbPP2C44	TCT-motif	TCTTAC	1449	-	part of a light responsive element
HbPP2C45	ABRE	ACGTG	517	-	cis-acting element involved in the abscisic acid responsiveness
HbPP2C45	ABRE	GACACGTGGC	523	-	cis-acting element involved in the abscisic acid responsiveness
HbPP2C45	ABRE	ACGTG	1800	-	cis-acting element involved in the abscisic acid responsiveness
HbPP2C45	ABRE	CACGTG	2755	-	cis-acting element involved in the abscisic acid responsiveness
HbPP2C45	ABRE	ACGTG	2756	+	cis-acting element involved in the abscisic acid responsiveness
HbPP2C45	ARE	AAACCA	1419	-	cis-acting regulatory element essential for the anaerobic induction
HbPP2C45	ARE	AAACCA	2658	+	cis-acting regulatory element essential for the anaerobic induction
HbPP2C45	G-box	CACGAC	1698	+	cis-acting regulatory element involved in light responsiveness
HbPP2C45	G-box	CACGTG	2755	-	cis-acting regulatory element involved in light responsiveness
HbPP2C45	G-box	CACGAC	3009	+	cis-acting regulatory element involved in light responsiveness
HbPP2C45	G-Box	CACGTT	517	+	cis-acting regulatory element involved in light responsiveness
HbPP2C45	G-Box	CACGTT	1800	+	cis-acting regulatory element involved in light responsiveness
HbPP2C45	G-Box	CACGTG	2755	-	cis-acting regulatory element involved in light responsiveness
HbPP2C45	O2-site	GATGA(C/T)(A/G)TG(A/G)	2000	+	cis-acting regulatory element involved in zein metabolism regulation
HbPP2C45	CAT-box	GCCACT	523	+	cis-acting regulatory element related to meristem expression
HbPP2C45	CAT-box	GCCACT	992	+	cis-acting regulatory element related to meristem expression
HbPP2C45	CAT-box	GCCACT	1050	+	cis-acting regulatory element related to meristem expression
HbPP2C45	P-box	CCTTTTG	220	+	gibberellin-responsive element
HbPP2C45	MBS	CAACTG	2067	-	MYB binding site involved in drought-inducibility
HbPP2C45	CCAAT-box	CAACGG	2167	+	MYBHv1 binding site
HbPP2C45	Box 4	ATTAAT	52	+	part of a conserved DNA module involved in light responsiveness
HbPP2C45	Box 4	ATTAAT	347	+	part of a conserved DNA module involved in light responsiveness
HbPP2C45	Box 4	ATTAAT	442	+	part of a conserved DNA module involved in light responsiveness
HbPP2C45	Box 4	ATTAAT	702	+	part of a conserved DNA module involved in light responsiveness
HbPP2C45	Box 4	ATTAAT	1591	-	part of a conserved DNA module involved in light responsiveness
HbPP2C45	chs-CMA1a	TTACTTAA	914	-	part of a light responsive element
HbPP2C45	GA-motif	ATAGATAA	205	-	part of a light responsive element
HbPP2C45	GTGGC-motif	CATCGTGTGGC	1737	+	part of a light responsive element
HbPP2C45	LAMP-element	CTTTATCA	2431	-	part of a light responsive element
HbPP2C45	TCCC-motif	TCTCCCT	978	+	part of a light responsive element
HbPP2C45	TCCC-motif	TCTCCCT	1002	+	part of a light responsive element
HbPP2C45	TCT-motif	TCTTAC	1370	-	part of a light responsive element
HbPP2C46	TGA-element	AACGAC	53	-	auxin-responsive element
HbPP2C46	TCA-element	CCATCTTTTT	1510	+	cis-acting element involved in salicylic acid responsiveness
HbPP2C46	ABRE	CACGTG	334	+	cis-acting element involved in the abscisic acid responsiveness
HbPP2C46	ABRE	ACGTG	335	+	cis-acting element involved in the abscisic acid responsiveness
HbPP2C46	ABRE	ACGTG	1375	-	cis-acting element involved in the abscisic acid responsiveness
HbPP2C46	ABRE	ACGTG	1404	-	cis-acting element involved in the abscisic acid responsiveness
HbPP2C46	ABRE	ACGTG	2917	-	cis-acting element involved in the abscisic acid responsiveness
HbPP2C46	ABRE	ACGTG	2950	-	cis-acting element involved in the abscisic acid responsiveness
HbPP2C46	A-box	CCGTCC	65	+	cis-acting regulatory element
HbPP2C46	A-box	CCGTCC	1933	-	cis-acting regulatory element
HbPP2C46	A-box	CCGTCC	2043	+	cis-acting regulatory element
HbPP2C46	ARE	AAACCA	73	+	cis-acting regulatory element essential for the anaerobic induction
HbPP2C46	ARE	AAACCA	1315	+	cis-acting regulatory element essential for the anaerobic induction
HbPP2C46	ARE	AAACCA	2644	-	cis-acting regulatory element essential for the anaerobic induction
HbPP2C46	G-box	ACACGTGT	333	+	cis-acting regulatory element involved in light responsiveness
HbPP2C46	G-box	CACGTG	334	+	cis-acting regulatory element involved in light responsiveness
HbPP2C46	G-box	TAACACGTAG	1372	+	cis-acting regulatory element involved in light responsiveness
HbPP2C46	G-box	TACGTG	1375	-	cis-acting regulatory element involved in light responsiveness
HbPP2C46	G-box	TAACACGTAG	1401	+	cis-acting regulatory element involved in light responsiveness
HbPP2C46	G-box	TACGTG	1404	-	cis-acting regulatory element involved in light responsiveness
HbPP2C46	G-box	CCACGTAA	2916	+	cis-acting regulatory element involved in light responsiveness
HbPP2C46	G-box	TACGTG	2917	-	cis-acting regulatory element involved in light responsiveness
HbPP2C46	G-box	CCACGTAA	2949	+	cis-acting regulatory element involved in light responsiveness
HbPP2C46	G-box	TACGTG	2950	-	cis-acting regulatory element involved in light responsiveness
HbPP2C46	G-Box	CACGTG	334	+	cis-acting regulatory element involved in light responsiveness
HbPP2C46	CGTCA-motif	CGTCA	199	-	cis-acting regulatory element involved in the MeJA-responsiveness
HbPP2C46	TGACG-motif	TGACG	199	+	cis-acting regulatory element involved in the MeJA-responsiveness
HbPP2C46	CAT-box	GCCACT	2413	-	cis-acting regulatory element related to meristem expression
HbPP2C46	P-box	CCTTTTG	1063	-	gibberellin-responsive element
HbPP2C46	MBS	CAACTG	2377	+	MYB binding site involved in drought-inducibility
HbPP2C46	MBS	CAACTG	2440	-	MYB binding site involved in drought-inducibility
HbPP2C46	MBS	CAACTG	2539	+	MYB binding site involved in drought-inducibility
HbPP2C46	Box 4	ATTAAT	2289	-	part of a conserved DNA module involved in light responsiveness
HbPP2C46	Gap-box	CAAATGAA(A/G)A	1362	+	part of a light responsive element
HbPP2C46	I-box	GTATAAGGCC	2676	-	part of a light responsive element
HbPP2C47	AT-rich element	ATAGAAATCAA	1267	-	binding site of AT-rich DNA binding protein (ATBP-1)
HbPP2C47	TC-rich repeats	ATTCTCTAAC	1613	+	cis-acting element involved in defense and stress responsiveness
HbPP2C47	TC-rich repeats	GTTTTCTTAC	1661	+	cis-acting element involved in defense and stress responsiveness
HbPP2C47	ACE	GACACGTATG	1416	-	cis-acting element involved in light responsiveness
HbPP2C47	ABRE	ACGTG	1414	-	cis-acting element involved in the abscisic acid responsiveness
HbPP2C47	ABRE	GACACGTACGT	1415	-	cis-acting element involved in the abscisic acid responsiveness
HbPP2C47	ABRE	CGCACGTGTC	1416	+	cis-acting element involved in the abscisic acid responsiveness
HbPP2C47	ABRE	TACGTGTC	1418	+	cis-acting element involved in the abscisic acid responsiveness
HbPP2C47	ABRE	ACGTG	1419	+	cis-acting element involved in the abscisic acid responsiveness
HbPP2C47	ARE	AAACCA	1410	+	cis-acting regulatory element essential for the anaerobic induction
HbPP2C47	ARE	AAACCA	1552	-	cis-acting regulatory element essential for the anaerobic induction
HbPP2C47	G-box	TACGTG	1414	-	cis-acting regulatory element involved in light responsiveness
HbPP2C47	G-box	TACGTG	1418	+	cis-acting regulatory element involved in light responsiveness
HbPP2C47	CGTCA-motif	CGTCA	2891	-	cis-acting regulatory element involved in the MeJA-responsiveness
HbPP2C47	TGACG-motif	TGACG	2891	+	cis-acting regulatory element involved in the MeJA-responsiveness
HbPP2C47	GARE-motif	TCTGTTG	2547	+	gibberellin-responsive element
HbPP2C47	GT1-motif	GGTTAA	1557	-	light responsive element
HbPP2C47	GT1-motif	GGTTAAT	2850	-	light responsive element
HbPP2C47	GT1-motif	GGTTAA	2851	-	light responsive element
HbPP2C47	MBS	CAACTG	1834	-	MYB binding site involved in drought-inducibility
HbPP2C47	MBS	CAACTG	1927	-	MYB binding site involved in drought-inducibility
HbPP2C47	MBS	CAACTG	2236	+	MYB binding site involved in drought-inducibility
HbPP2C47	MRE	AACCTAA	2683	+	MYB binding site involved in light responsiveness
HbPP2C47	Box 4	ATTAAT	791	+	part of a conserved DNA module involved in light responsiveness
HbPP2C47	Box 4	ATTAAT	991	+	part of a conserved DNA module involved in light responsiveness
HbPP2C47	I-box	AGATAAGG	2585	-	part of a light responsive element
HbPP2C47	AE-box	AGAAACAA	1930	-	part of a module for light response
HbPP2C48	TGA-element	AACGAC	1969	+	auxin-responsive element
HbPP2C48	TC-rich repeats	ATTCTCTAAC	4	-	cis-acting element involved in defense and stress responsiveness
HbPP2C48	TC-rich repeats	ATTCTCTAAC	1962	+	cis-acting element involved in defense and stress responsiveness
HbPP2C48	LTR	CCGAAA	558	+	cis-acting element involved in low-temperature responsiveness
HbPP2C48	ARE	AAACCA	589	+	cis-acting regulatory element essential for the anaerobic induction
HbPP2C48	ARE	AAACCA	2511	+	cis-acting regulatory element essential for the anaerobic induction
HbPP2C48	CGTCA-motif	CGTCA	892	-	cis-acting regulatory element involved in the MeJA-responsiveness
HbPP2C48	CGTCA-motif	CGTCA	2991	+	cis-acting regulatory element involved in the MeJA-responsiveness
HbPP2C48	TGACG-motif	TGACG	892	+	cis-acting regulatory element involved in the MeJA-responsiveness
HbPP2C48	TGACG-motif	TGACG	2991	-	cis-acting regulatory element involved in the MeJA-responsiveness
HbPP2C48	O2-site	GATGATGTGG	2084	+	cis-acting regulatory element involved in zein metabolism regulation
HbPP2C48	CAT-box	GCCACT	293	+	cis-acting regulatory element related to meristem expression
HbPP2C48	CAT-box	GCCACT	2337	+	cis-acting regulatory element related to meristem expression
HbPP2C48	GARE-motif	TCTGTTG	2400	+	gibberellin-responsive element
HbPP2C48	Sp1	GGGCGG	2484	+	light responsive element
HbPP2C48	MBS	CAACTG	2308	-	MYB binding site involved in drought-inducibility
HbPP2C48	MBS	CAACTG	2536	+	MYB binding site involved in drought-inducibility
HbPP2C48	CCAAT-box	CAACGG	2137	-	MYBHv1 binding site
HbPP2C48	Box 4	ATTAAT	118	+	part of a conserved DNA module involved in light responsiveness
HbPP2C48	Box 4	ATTAAT	687	+	part of a conserved DNA module involved in light responsiveness
HbPP2C48	Box 4	ATTAAT	724	+	part of a conserved DNA module involved in light responsiveness
HbPP2C48	Box 4	ATTAAT	744	+	part of a conserved DNA module involved in light responsiveness
HbPP2C48	Box 4	ATTAAT	776	+	part of a conserved DNA module involved in light responsiveness
HbPP2C48	Box 4	ATTAAT	824	+	part of a conserved DNA module involved in light responsiveness
HbPP2C48	Box 4	ATTAAT	866	+	part of a conserved DNA module involved in light responsiveness
HbPP2C48	Box 4	ATTAAT	987	+	part of a conserved DNA module involved in light responsiveness
HbPP2C48	Box 4	ATTAAT	1017	+	part of a conserved DNA module involved in light responsiveness
HbPP2C48	Box 4	ATTAAT	1038	+	part of a conserved DNA module involved in light responsiveness
HbPP2C48	Box 4	ATTAAT	1057	+	part of a conserved DNA module involved in light responsiveness
HbPP2C48	Box 4	ATTAAT	1167	+	part of a conserved DNA module involved in light responsiveness
HbPP2C48	Box 4	ATTAAT	1577	+	part of a conserved DNA module involved in light responsiveness
HbPP2C48	Box 4	ATTAAT	1611	-	part of a conserved DNA module involved in light responsiveness
HbPP2C48	Box 4	ATTAAT	1634	-	part of a conserved DNA module involved in light responsiveness
HbPP2C48	chs-CMA1a	TTACTTAA	320	-	part of a light responsive element
HbPP2C48	GATA-motif	AAGGATAAGG	186	+	part of a light responsive element
HbPP2C48	GATA-motif	AAGGATAAGG	2499	+	part of a light responsive element
HbPP2C48	TCT-motif	TCTTAC	1273	+	part of a light responsive element
HbPP2C48	TCT-motif	TCTTAC	2985	-	part of a light responsive element
HbPP2C48	AT1-motif	AATTATTTTTTATT	1380	-	part of a light responsive module
HbPP2C49	TGA-element	AACGAC	1887	+	auxin-responsive element
HbPP2C49	ACE	GACACGTATG	2206	-	cis-acting element involved in light responsiveness
HbPP2C49	LTR	CCGAAA	2137	-	cis-acting element involved in low-temperature responsiveness
HbPP2C49	ABRE	ACGTG	2	-	cis-acting element involved in the abscisic acid responsiveness
HbPP2C49	ABRE	GCAACGTGTC	1646	+	cis-acting element involved in the abscisic acid responsiveness
HbPP2C49	ABRE	CACGTG	1648	-	cis-acting element involved in the abscisic acid responsiveness
HbPP2C49	ABRE	ACGTG	1649	+	cis-acting element involved in the abscisic acid responsiveness
HbPP2C49	ABRE	CGCACGTGTC	2206	+	cis-acting element involved in the abscisic acid responsiveness
HbPP2C49	ABRE	CACGTG	2208	-	cis-acting element involved in the abscisic acid responsiveness
HbPP2C49	ABRE	ACGTG	2209	+	cis-acting element involved in the abscisic acid responsiveness
HbPP2C49	ABRE	ACGTG	2399	+	cis-acting element involved in the abscisic acid responsiveness
HbPP2C49	G-Box	CACGTT	2	+	cis-acting regulatory element involved in light responsiveness
HbPP2C49	G-Box	CACGTG	1648	-	cis-acting regulatory element involved in light responsiveness
HbPP2C49	G-Box	CACGTG	2208	-	cis-acting regulatory element involved in light responsiveness
HbPP2C49	G-box	TAAACGTG	2	-	cis-acting regulatory element involved in light responsiveness
HbPP2C49	G-box	tgACACGTGGCA	1645	-	cis-acting regulatory element involved in light responsiveness
HbPP2C49	G-box	ACACGTGGC	1646	-	cis-acting regulatory element involved in light responsiveness
HbPP2C49	G-box	CACGTG	1648	-	cis-acting regulatory element involved in light responsiveness
HbPP2C49	G-box	ACACGTGT	2207	-	cis-acting regulatory element involved in light responsiveness
HbPP2C49	G-box	CACGTG	2208	-	cis-acting regulatory element involved in light responsiveness
HbPP2C49	G-box	CACGTC	2398	-	cis-acting regulatory element involved in light responsiveness
HbPP2C49	CGTCA-motif	CGTCA	1553	+	cis-acting regulatory element involved in the MeJA-responsiveness
HbPP2C49	CGTCA-motif	CGTCA	1630	+	cis-acting regulatory element involved in the MeJA-responsiveness
HbPP2C49	TGACG-motif	TGACG	1553	-	cis-acting regulatory element involved in the MeJA-responsiveness
HbPP2C49	TGACG-motif	TGACG	1630	-	cis-acting regulatory element involved in the MeJA-responsiveness
HbPP2C49	CAT-box	GCCACT	2073	-	cis-acting regulatory element related to meristem expression
HbPP2C49	GC-motif	CCCCCG	2958	-	enhancer-like element involved in anoxic specific inducibility
HbPP2C49	GARE-motif	TCTGTTG	2028	-	gibberellin-responsive element
HbPP2C49	GARE-motif	TCTGTTG	3102	-	gibberellin-responsive element
HbPP2C49	GT1-motif	GGTTAA	2119	+	light responsive element
HbPP2C49	MBS	CAACTG	2584	+	MYB binding site involved in drought-inducibility
HbPP2C49	CCAAT-box	CAACGG	3179	-	MYBHv1 binding site
HbPP2C49	ATC-motif	TGCTATCCA	3163	-	part of a conserved DNA module involved in light responsiveness
HbPP2C49	Box 4	ATTAAT	189	+	part of a conserved DNA module involved in light responsiveness
HbPP2C49	Box 4	ATTAAT	253	+	part of a conserved DNA module involved in light responsiveness
HbPP2C49	Box 4	ATTAAT	1344	+	part of a conserved DNA module involved in light responsiveness
HbPP2C49	Box 4	ATTAAT	2618	-	part of a conserved DNA module involved in light responsiveness
HbPP2C49	GA-motif	ATAGATAA	356	-	part of a light responsive element
HbPP2C49	I-box	atGATAAGGTC	3000	-	part of a light responsive element
HbPP2C49	TCT-motif	TCTTAC	139	+	part of a light responsive element
HbPP2C49	AT1-motif	AATTATTTTTTATT	1414	-	part of a light responsive module
HbPP2C49	AE-box	AGAAACAA	1916	+	part of a module for light response
HbPP2C5	LTR	CCGAAA	565	+	cis-acting element involved in low-temperature responsiveness
HbPP2C5	ARE	AAACCA	775	-	cis-acting regulatory element essential for the anaerobic induction
HbPP2C5	G-box	CACGAC	2062	-	cis-acting regulatory element involved in light responsiveness
HbPP2C5	G-box	GCCACGTGGA	2621	+	cis-acting regulatory element involved in light responsiveness
HbPP2C5	CGTCA-motif	CGTCA	793	+	cis-acting regulatory element involved in the MeJA-responsiveness
HbPP2C5	CGTCA-motif	CGTCA	2404	-	cis-acting regulatory element involved in the MeJA-responsiveness
HbPP2C5	CGTCA-motif	CGTCA	2900	-	cis-acting regulatory element involved in the MeJA-responsiveness
HbPP2C5	TGACG-motif	TGACG	793	-	cis-acting regulatory element involved in the MeJA-responsiveness
HbPP2C5	TGACG-motif	TGACG	2404	+	cis-acting regulatory element involved in the MeJA-responsiveness
HbPP2C5	TGACG-motif	TGACG	2900	+	cis-acting regulatory element involved in the MeJA-responsiveness
HbPP2C5	CAT-box	GCCACT	2311	-	cis-acting regulatory element related to meristem expression
HbPP2C5	GCN4_motif	TGAGTCA	655	+	cis-regulatory element involved in endosperm expression
HbPP2C5	GC-motif	CCCCCG	677	+	enhancer-like element involved in anoxic specific inducibility
HbPP2C5	GC-motif	CCCCCG	1180	-	enhancer-like element involved in anoxic specific inducibility
HbPP2C5	GARE-motif	TCTGTTG	806	+	gibberellin-responsive element
HbPP2C5	P-box	CCTTTTG	2094	+	gibberellin-responsive element
HbPP2C5	3-AF1 binding site	TAAGAGAGGAA	2905	-	light responsive element
HbPP2C5	GT1-motif	GGTTAAT	1804	+	light responsive element
HbPP2C5	GT1-motif	GGTTAA	2828	+	light responsive element
HbPP2C5	MBS	CAACTG	829	+	MYB binding site involved in drought-inducibility
HbPP2C5	MBS	CAACTG	2398	+	MYB binding site involved in drought-inducibility
HbPP2C5	MBS	CAACTG	2503	-	MYB binding site involved in drought-inducibility
HbPP2C5	Box 4	ATTAAT	327	+	part of a conserved DNA module involved in light responsiveness
HbPP2C5	Box 4	ATTAAT	1852	-	part of a conserved DNA module involved in light responsiveness
HbPP2C5	Gap-box	CAAATGAA(A/G)A	1930	-	part of a light responsive element
HbPP2C5	TCCC-motif	TCTCCCT	2131	-	part of a light responsive element
HbPP2C5	TCT-motif	TCTTAC	2911	+	part of a light responsive element
HbPP2C50	AT-rich element	ATAGAAATCAA	1762	+	binding site of AT-rich DNA binding protein (ATBP-1)
HbPP2C50	TC-rich repeats	ATTCTCTAAC	1644	+	cis-acting element involved in defense and stress responsiveness
HbPP2C50	ABRE	ACGTG	982	+	cis-acting element involved in the abscisic acid responsiveness
HbPP2C50	ABRE	CACGTG	1402	+	cis-acting element involved in the abscisic acid responsiveness
HbPP2C50	ABRE	ACGTG	1403	+	cis-acting element involved in the abscisic acid responsiveness
HbPP2C50	ARE	AAACCA	1015	+	cis-acting regulatory element essential for the anaerobic induction
HbPP2C50	circadian	CAAAGATATC	634	-	cis-acting regulatory element involved in circadian control
HbPP2C50	G-box	TACGTG	981	+	cis-acting regulatory element involved in light responsiveness
HbPP2C50	G-box	CACGTG	1402	+	cis-acting regulatory element involved in light responsiveness
HbPP2C50	G-Box	CACGTG	1402	+	cis-acting regulatory element involved in light responsiveness
HbPP2C50	CGTCA-motif	CGTCA	2008	+	cis-acting regulatory element involved in the MeJA-responsiveness
HbPP2C50	CGTCA-motif	CGTCA	2084	-	cis-acting regulatory element involved in the MeJA-responsiveness
HbPP2C50	CGTCA-motif	CGTCA	2944	-	cis-acting regulatory element involved in the MeJA-responsiveness
HbPP2C50	TGACG-motif	TGACG	2008	-	cis-acting regulatory element involved in the MeJA-responsiveness
HbPP2C50	TGACG-motif	TGACG	2084	+	cis-acting regulatory element involved in the MeJA-responsiveness
HbPP2C50	TGACG-motif	TGACG	2944	+	cis-acting regulatory element involved in the MeJA-responsiveness
HbPP2C50	CAT-box	GCCACT	2565	+	cis-acting regulatory element related to meristem expression
HbPP2C50	AAAC-motif	CAATCAAAACCT	2162	+	light responsive element
HbPP2C50	Sp1	GGGCGG	975	-	light responsive element
HbPP2C50	MBS	CAACTG	2299	-	MYB binding site involved in drought-inducibility
HbPP2C50	Box 4	ATTAAT	1218	+	part of a conserved DNA module involved in light responsiveness
HbPP2C50	Box 4	ATTAAT	1222	+	part of a conserved DNA module involved in light responsiveness
HbPP2C50	Box 4	ATTAAT	1588	-	part of a conserved DNA module involved in light responsiveness
HbPP2C50	CAG-motif	GAAAGGCAGAC	3077	+	part of a light response element
HbPP2C50	chs-CMA2a	TCACTTGA	1660	-	part of a light responsive element
HbPP2C50	GATA-motif	AAGGATAAGG	866	+	part of a light responsive element
HbPP2C50	GATA-motif	AAGATAAGATT	1427	-	part of a light responsive element
HbPP2C50	GATA-motif	AAGATAAGATT	1580	+	part of a light responsive element
HbPP2C50	HD-Zip 3	GTAAT(G/C)ATTAC	2028	-	protein binding site
HbPP2C50	WUN-motif	AAATTTCCT	1240	-	wound-responsive element
HbPP2C50	WUN-motif	AAATTTCCT	1771	+	wound-responsive element
HbPP2C51	AT-rich element	ATAGAAATCAA	1945	-	binding site of AT-rich DNA binding protein (ATBP-1)
HbPP2C51	TC-rich repeats	ATTCTCTAAC	326	+	cis-acting element involved in defense and stress responsiveness
HbPP2C51	LTR	CCGAAA	346	+	cis-acting element involved in low-temperature responsiveness
HbPP2C51	LTR	CCGAAA	521	-	cis-acting element involved in low-temperature responsiveness
HbPP2C51	LTR	CCGAAA	1219	-	cis-acting element involved in low-temperature responsiveness
HbPP2C51	LTR	CCGAAA	1825	+	cis-acting element involved in low-temperature responsiveness
HbPP2C51	LTR	CCGAAA	1867	-	cis-acting element involved in low-temperature responsiveness
HbPP2C51	TCA-element	TCAGAAGAGG	3451	-	cis-acting element involved in salicylic acid responsiveness
HbPP2C51	ABRE	ACGTG	334	+	cis-acting element involved in the abscisic acid responsiveness
HbPP2C51	ABRE	CACGTG	853	+	cis-acting element involved in the abscisic acid responsiveness
HbPP2C51	ABRE	ACGTG	854	+	cis-acting element involved in the abscisic acid responsiveness
HbPP2C51	ABRE	ACGTG	2088	+	cis-acting element involved in the abscisic acid responsiveness
HbPP2C51	ABRE	ACGTG	2840	+	cis-acting element involved in the abscisic acid responsiveness
HbPP2C51	ABRE	ACGTG	3310	+	cis-acting element involved in the abscisic acid responsiveness
HbPP2C51	ARE	AAACCA	1240	+	cis-acting regulatory element essential for the anaerobic induction
HbPP2C51	ARE	AAACCA	1585	+	cis-acting regulatory element essential for the anaerobic induction
HbPP2C51	ARE	AAACCA	3770	-	cis-acting regulatory element essential for the anaerobic induction
HbPP2C51	ARE	AAACCA	4632	+	cis-acting regulatory element essential for the anaerobic induction
HbPP2C51	G-Box	CACGTT	333	-	cis-acting regulatory element involved in light responsiveness
HbPP2C51	G-Box	CACGTG	853	+	cis-acting regulatory element involved in light responsiveness
HbPP2C51	G-Box	CACGTT	3309	-	cis-acting regulatory element involved in light responsiveness
HbPP2C51	G-box	CACGTG	853	+	cis-acting regulatory element involved in light responsiveness
HbPP2C51	G-box	CACGTC	2087	-	cis-acting regulatory element involved in light responsiveness
HbPP2C51	G-box	CACGTC	2839	-	cis-acting regulatory element involved in light responsiveness
HbPP2C51	G-box	CAGACGTGGCA	3449	-	cis-acting regulatory element involved in light responsiveness
HbPP2C51	RY-element	CATGCATG	3425	-	cis-acting regulatory element involved in seed-specific regulation
HbPP2C51	CGTCA-motif	CGTCA	2086	-	cis-acting regulatory element involved in the MeJA-responsiveness
HbPP2C51	CGTCA-motif	CGTCA	2095	-	cis-acting regulatory element involved in the MeJA-responsiveness
HbPP2C51	CGTCA-motif	CGTCA	2279	-	cis-acting regulatory element involved in the MeJA-responsiveness
HbPP2C51	CGTCA-motif	CGTCA	4963	-	cis-acting regulatory element involved in the MeJA-responsiveness
HbPP2C51	TGACG-motif	TGACG	2086	+	cis-acting regulatory element involved in the MeJA-responsiveness
HbPP2C51	TGACG-motif	TGACG	2095	+	cis-acting regulatory element involved in the MeJA-responsiveness
HbPP2C51	TGACG-motif	TGACG	2279	+	cis-acting regulatory element involved in the MeJA-responsiveness
HbPP2C51	TGACG-motif	TGACG	4963	+	cis-acting regulatory element involved in the MeJA-responsiveness
HbPP2C51	O2-site	GTTGACGTGA	2084	+	cis-acting regulatory element involved in zein metabolism regulation
HbPP2C51	CAT-box	GCCACT	3450	+	cis-acting regulatory element related to meristem expression
HbPP2C51	GC-motif	CCCCCG	295	-	enhancer-like element involved in anoxic specific inducibility
HbPP2C51	GARE-motif	TCTGTTG	1392	-	gibberellin-responsive element
HbPP2C51	GARE-motif	TCTGTTG	4534	-	gibberellin-responsive element
HbPP2C51	3-AF1 binding site	TAAGAGAGGAA	1061	-	light responsive element
HbPP2C51	Sp1	GGGCGG	613	+	light responsive element
HbPP2C51	MBS	CAACTG	245	+	MYB binding site involved in drought-inducibility
HbPP2C51	MBS	CAACTG	1439	+	MYB binding site involved in drought-inducibility
HbPP2C51	MBS	CAACTG	1717	+	MYB binding site involved in drought-inducibility
HbPP2C51	MBS	CAACTG	1834	-	MYB binding site involved in drought-inducibility
HbPP2C51	MBS	CAACTG	2326	-	MYB binding site involved in drought-inducibility
HbPP2C51	MBS	CAACTG	3030	-	MYB binding site involved in drought-inducibility
HbPP2C51	MBS	CAACTG	3316	+	MYB binding site involved in drought-inducibility
HbPP2C51	MBS	CAACTG	3820	+	MYB binding site involved in drought-inducibility
HbPP2C51	MBS	CAACTG	4265	-	MYB binding site involved in drought-inducibility
HbPP2C51	MBS	CAACTG	4575	-	MYB binding site involved in drought-inducibility
HbPP2C51	CCAAT-box	CAACGG	1087	+	MYBHv1 binding site
HbPP2C51	Box 4	ATTAAT	1446	+	part of a conserved DNA module involved in light responsiveness
HbPP2C51	Box 4	ATTAAT	1985	+	part of a conserved DNA module involved in light responsiveness
HbPP2C51	Box 4	ATTAAT	5039	-	part of a conserved DNA module involved in light responsiveness
HbPP2C51	chs-CMA1a	TTACTTAA	4097	+	part of a light responsive element
HbPP2C51	Gap-box	CAAATGAA(A/G)A	2597	-	part of a light responsive element
HbPP2C51	GATA-motif	AAGGATAAGG	1593	+	part of a light responsive element
HbPP2C51	GATA-motif	GATAGGA	3924	+	part of a light responsive element
HbPP2C51	TCCC-motif	TCTCCCT	1262	+	part of a light responsive element
HbPP2C51	TCCC-motif	TCTCCCT	1640	-	part of a light responsive element
HbPP2C51	TCCC-motif	TCTCCCT	2485	-	part of a light responsive element
HbPP2C51	TCT-motif	TCTTAC	3116	+	part of a light responsive element
HbPP2C52	AT-rich element	ATAGAAATCAA	1444	-	binding site of AT-rich DNA binding protein (ATBP-1)
HbPP2C52	TCA-element	TCAGAAGAGG	2274	+	cis-acting element involved in salicylic acid responsiveness
HbPP2C52	TCA-element	CCATCTTTTT	2324	+	cis-acting element involved in salicylic acid responsiveness
HbPP2C52	ABRE	ACGTG	1094	+	cis-acting element involved in the abscisic acid responsiveness
HbPP2C52	ABRE	ACGTG	2133	-	cis-acting element involved in the abscisic acid responsiveness
HbPP2C52	ARE	AAACCA	267	+	cis-acting regulatory element essential for the anaerobic induction
HbPP2C52	ARE	AAACCA	1741	-	cis-acting regulatory element essential for the anaerobic induction
HbPP2C52	ARE	AAACCA	1842	-	cis-acting regulatory element essential for the anaerobic induction
HbPP2C52	ARE	AAACCA	2237	+	cis-acting regulatory element essential for the anaerobic induction
HbPP2C52	ARE	AAACCA	3100	-	cis-acting regulatory element essential for the anaerobic induction
HbPP2C52	circadian	CAAAGATATC	698	-	cis-acting regulatory element involved in circadian control
HbPP2C52	circadian	CAAAGATATC	2437	+	cis-acting regulatory element involved in circadian control
HbPP2C52	G-box	TACGTG	2133	-	cis-acting regulatory element involved in light responsiveness
HbPP2C52	G-box	GCCACGTGGA	2315	-	cis-acting regulatory element involved in light responsiveness
HbPP2C52	G-Box	CACGTT	1093	-	cis-acting regulatory element involved in light responsiveness
HbPP2C52	G-Box	TCCACATGGCA	2315	+	cis-acting regulatory element involved in light responsiveness
HbPP2C52	CGTCA-motif	CGTCA	498	-	cis-acting regulatory element involved in the MeJA-responsiveness
HbPP2C52	CGTCA-motif	CGTCA	3362	+	cis-acting regulatory element involved in the MeJA-responsiveness
HbPP2C52	TGACG-motif	TGACG	498	+	cis-acting regulatory element involved in the MeJA-responsiveness
HbPP2C52	TGACG-motif	TGACG	3362	-	cis-acting regulatory element involved in the MeJA-responsiveness
HbPP2C52	O2-site	GATGA(C/T)(A/G)TG(A/G)	1080	+	cis-acting regulatory element involved in zein metabolism regulation
HbPP2C52	CAT-box	GCCACT	126	-	cis-acting regulatory element related to meristem expression
HbPP2C52	P-box	CCTTTTG	115	+	gibberellin-responsive element
HbPP2C52	P-box	CCTTTTG	1937	-	gibberellin-responsive element
HbPP2C52	MBS	CAACTG	1534	+	MYB binding site involved in drought-inducibility
HbPP2C52	MBS	CAACTG	2697	-	MYB binding site involved in drought-inducibility
HbPP2C52	MBS	CAACTG	3322	-	MYB binding site involved in drought-inducibility
HbPP2C52	ATCT-motif	AATCTAATCC	1507	-	part of a conserved DNA module involved in light responsiveness
HbPP2C52	ATCT-motif	AATCTAATCC	2086	-	part of a conserved DNA module involved in light responsiveness
HbPP2C52	Box 4	ATTAAT	1244	+	part of a conserved DNA module involved in light responsiveness
HbPP2C52	Box 4	ATTAAT	1521	+	part of a conserved DNA module involved in light responsiveness
HbPP2C52	Box 4	ATTAAT	1957	-	part of a conserved DNA module involved in light responsiveness
HbPP2C52	Box II	ACACGTTGT	1091	-	part of a light responsive element
HbPP2C52	chs-CMA1a	TTACTTAA	463	+	part of a light responsive element
HbPP2C52	GATA-motif	AAGGATAAGG	1569	+	part of a light responsive element
HbPP2C52	TCT-motif	TCTTAC	1179	-	part of a light responsive element
HbPP2C53	TC-rich repeats	GTTTTCTTAC	1056	-	cis-acting element involved in defense and stress responsiveness
HbPP2C53	TC-rich repeats	GTTTTCTTAC	1186	+	cis-acting element involved in defense and stress responsiveness
HbPP2C53	TC-rich repeats	ATTCTCTAAC	1615	-	cis-acting element involved in defense and stress responsiveness
HbPP2C53	TC-rich repeats	GTTTTCTTAC	3019	+	cis-acting element involved in defense and stress responsiveness
HbPP2C53	TCA-element	TCAGAAGAGG	2223	+	cis-acting element involved in salicylic acid responsiveness
HbPP2C53	ABRE	ACGTG	438	+	cis-acting element involved in the abscisic acid responsiveness
HbPP2C53	ABRE	GCAACGTGTC	3272	+	cis-acting element involved in the abscisic acid responsiveness
HbPP2C53	ARE	AAACCA	1248	-	cis-acting regulatory element essential for the anaerobic induction
HbPP2C53	ARE	AAACCA	2309	+	cis-acting regulatory element essential for the anaerobic induction
HbPP2C53	ARE	AAACCA	2426	-	cis-acting regulatory element essential for the anaerobic induction
HbPP2C53	ARE	AAACCA	3204	+	cis-acting regulatory element essential for the anaerobic induction
HbPP2C53	ARE	AAACCA	3327	+	cis-acting regulatory element essential for the anaerobic induction
HbPP2C53	G-box	GCCACGTGGA	435	+	cis-acting regulatory element involved in light responsiveness
HbPP2C53	G-box	CACGTC	437	-	cis-acting regulatory element involved in light responsiveness
HbPP2C53	O2-site	GATGATGTGG	2298	+	cis-acting regulatory element involved in zein metabolism regulation
HbPP2C53	O2-site	GTTGACGTGA	2565	+	cis-acting regulatory element involved in zein metabolism regulation
HbPP2C53	CAT-box	GCCACT	2384	-	cis-acting regulatory element related to meristem expression
HbPP2C53	CAT-box	GCCACT	3131	-	cis-acting regulatory element related to meristem expression
HbPP2C53	GARE-motif	TCTGTTG	1545	+	gibberellin-responsive element
HbPP2C53	GARE-motif	TCTGTTG	2562	+	gibberellin-responsive element
HbPP2C53	P-box	CCTTTTG	1764	+	gibberellin-responsive element
HbPP2C53	P-box	CCTTTTG	1972	+	gibberellin-responsive element
HbPP2C53	P-box	CAACAAACCCCTT	1493	-	gibberellin-responsive element and part of a light responsive element
HbPP2C53	MBS	CAACTG	1195	-	MYB binding site involved in drought-inducibility
HbPP2C53	MBS	CAACTG	2282	+	MYB binding site involved in drought-inducibility
HbPP2C53	MBS	CAACTG	2620	-	MYB binding site involved in drought-inducibility
HbPP2C53	MBS	CAACTG	2749	-	MYB binding site involved in drought-inducibility
HbPP2C53	MBS	CAACTG	3091	+	MYB binding site involved in drought-inducibility
HbPP2C53	CCAAT-box	CAACGG	3067	-	MYBHv1 binding site
HbPP2C53	Box 4	ATTAAT	219	+	part of a conserved DNA module involved in light responsiveness
HbPP2C53	Box 4	ATTAAT	237	+	part of a conserved DNA module involved in light responsiveness
HbPP2C53	Box 4	ATTAAT	391	+	part of a conserved DNA module involved in light responsiveness
HbPP2C53	Box 4	ATTAAT	499	+	part of a conserved DNA module involved in light responsiveness
HbPP2C53	Box 4	ATTAAT	1271	+	part of a conserved DNA module involved in light responsiveness
HbPP2C53	Gap-box	CAAATGAA(A/G)A	3427	+	part of a light responsive element
HbPP2C53	GATA-motif	AAGGATAAGG	2335	-	part of a light responsive element
HbPP2C53	GATA-motif	GATAGGA	2447	+	part of a light responsive element
HbPP2C53	I-box	atGATAAGGTC	399	-	part of a light responsive element
HbPP2C53	I-box	AGATAAGG	1489	+	part of a light responsive element
HbPP2C53	I-box	AGATAAGG	1987	+	part of a light responsive element
HbPP2C53	I-box	cCATATCCAAT	2589	-	part of a light responsive element
HbPP2C53	LAMP-element	CTTTATCA	1644	-	part of a light responsive element
HbPP2C53	LAMP-element	CTTTATCA	3187	+	part of a light responsive element
HbPP2C53	TCCC-motif	TCTCCCT	2935	-	part of a light responsive element
HbPP2C53	TCT-motif	TCTTAC	1190	+	part of a light responsive element
HbPP2C53	AE-box	AGAAACAA	1077	-	part of a module for light response
HbPP2C53	ACA-motif	AATTACAGCCATT	2166	-	part of gapA in (gapA-CMA1) involved with light responsiveness
HbPP2C54	TGA-element	AACGAC	2223	-	auxin-responsive element
HbPP2C54	MSA-like	(T/C)C(T/C)AACGG(T/C)(T/C)A	1806	+	cis-acting element involved in cell cycle regulation
HbPP2C54	LTR	CCGAAA	1373	-	cis-acting element involved in low-temperature responsiveness
HbPP2C54	LTR	CCGAAA	2305	-	cis-acting element involved in low-temperature responsiveness
HbPP2C54	LTR	CCGAAA	2532	-	cis-acting element involved in low-temperature responsiveness
HbPP2C54	ABRE	ACGTG	563	+	cis-acting element involved in the abscisic acid responsiveness
HbPP2C54	ABRE	CACGTG	936	+	cis-acting element involved in the abscisic acid responsiveness
HbPP2C54	ABRE	ACGTG	937	+	cis-acting element involved in the abscisic acid responsiveness
HbPP2C54	ABRE	CACGTG	1516	+	cis-acting element involved in the abscisic acid responsiveness
HbPP2C54	ABRE	ACGTG	1517	+	cis-acting element involved in the abscisic acid responsiveness
HbPP2C54	ABRE	ACGTG	1625	-	cis-acting element involved in the abscisic acid responsiveness
HbPP2C54	ABRE	ACGTG	1732	-	cis-acting element involved in the abscisic acid responsiveness
HbPP2C54	ABRE	ACGTG	2364	+	cis-acting element involved in the abscisic acid responsiveness
HbPP2C54	A-box	CCGTCC	1727	+	cis-acting regulatory element
HbPP2C54	ARE	AAACCA	1175	-	cis-acting regulatory element essential for the anaerobic induction
HbPP2C54	ARE	AAACCA	1405	+	cis-acting regulatory element essential for the anaerobic induction
HbPP2C54	AuxRR-core	GGTCCAT	1792	-	cis-acting regulatory element involved in auxin responsiveness
HbPP2C54	circadian	CAAAGATATC	1277	-	cis-acting regulatory element involved in circadian control
HbPP2C54	circadian	CAAAGATATC	1798	+	cis-acting regulatory element involved in circadian control
HbPP2C54	circadian	CAAAGATATC	3050	+	cis-acting regulatory element involved in circadian control
HbPP2C54	G-box	CACGTC	562	-	cis-acting regulatory element involved in light responsiveness
HbPP2C54	G-box	ACACGTGT	935	+	cis-acting regulatory element involved in light responsiveness
HbPP2C54	G-box	CACGTG	936	+	cis-acting regulatory element involved in light responsiveness
HbPP2C54	G-box	ACACGTGT	1515	+	cis-acting regulatory element involved in light responsiveness
[truncated: 469 more rows]

## Sheet: TableS3
Table S3 The primers used in this study.
Gene name	Forward primer (5'-3')	Reverse primer (5'-3')
HbPP2C2	GTAGGAGTTGATAGACCAGAA	GTCAGCAGTAATTCCAAGAA
HbPP2C3	AAGACGAAGAATCCACCATT	CAGCCGCCACTACTATTG
HbPP2C5	GACTGTAACTGTTGCTTCTG	CATTCTCTTCTAACCTGTGATC
HbPP2C6	AGGTGAGCAACTTGAATACT	AAGCAGAACTATGGAAGACA
HbPP2C7	TATTGCTAATGCCACCGATT	CATCTTCCATCTCAGGTCTC
HbPP2C8	ATCCAGGCAATAGTCATTCA	TTCTTCACTCACTTCATCCA
HbPP2C9	ACTGACCAGGCTAT	TTACCTTCCATAGACCATCAC
HbPP2C10	GACATACAAGACACCATCATAG	GACACCAGGATAACGATAGT
HbPP2C11	CTAGAGTGGTAGCCAGTAGA	AACCTCCAGCATCTTCAATC
HbPP2C12	TACTTCTCCTCCTGTAATCAC	GTCATTATCATTCGCACACT
HbPP2C14	CTGTGTCAATGTAAGTCCTTC	GCCATCAACTGTCTGCTT
HbPP2C15	GCTGTAGGTATAGTGGAAGAA	GTGAATAGACCAGATGTTGAG
HbPP2C16	AGAGATGACGAATGCCTTAT	TCCACCACTATCACTGAGA
HbPP2C17	TATTCATCGAGCAAGTAGCA	TTGTCCTCAGTGTTCTAACC
HbPP2C20	GGCTGTCATATCCAAGAATG	CTTGCCAGAATGATGAACTC
HbPP2C23	CAAGGACTGATGAGGATGAA	TCGGACACCATTGTTCTG
HbPP2C24	GACCAAGATTCCACTACTGA	CTCTACTACTGTTGCTTCCT
HbPP2C25	GATGCCAACGGAGATTCTAA	CTCTGTCTGTGGTCAAGTAG
HbPP2C28	TCGCAGAGGCATTAGTTG	CCAGAATCTCGTCGTCAG
HbPP2C29	GTAAGTGGAAGGTGGTTATTG	GGTATGCTAGTTCAGTCATCT
HbPP2C31	AACTTGCCATTTAACCTGTC	TTGCTAATGTTGGTGATTGC
HbPP2C36	GATGCCACAGAAGAGGAAT	GTTCAGCCACTACACTACTT
HbPP2C37	CATTGTCCATCTTCGCATAG	CGGCTACACGAGATTATGAA
HbPP2C38	GACACTAGAACCAAGATTAGC	CCAGTAACATCTCCATCTCTAT
HbPP2C39	ATAGAAGACCAGAGCTACCA	AGAGGCACTTAATAGGAAGAG
HbPP2C40	TTGTGTCTTGGTTGTTCTTC	AGGATGGTCATTCAATAGCA
HbPP2C41	ACTGTGATTGTTGTGTTCCT	GTGCCTCCTCTATCTCTTCT
HbPP2C42	CTCTTGTGTCTGAGTTATGGA	CTGAATAGCAGCAATGTCTC
HbPP2C43	ATCCACCGCTATCTCACTA	CACGCCATTGCTATCCTT
HbPP2C44	CATTAGAGATGGAGGCAAGA	AATTGAGTTGGAGTCCGAAT
HbPP2C45	GTCGCAGTTGAGCAATATC	TCCACTAACATATCCACCATC
HbPP2C46	CCTCTACATTGCTAACCTTG	GCCACATTATGCTCTGATG
HbPP2C48	GGCTGATACTGACTTCTTGA	CAATCCTCATCCATCTATCCA
HbPP2C50	CACTGCCACTGTTGTTCT	AATGCTGTTGCCGATAGAT
HbPP2C51	GAAGAAGTTCGTCTCGTAGT	GGCTGTGATTCCATCTGATA
HbPP2C53	GATGCTGAAGTTGGAGGAA	CACAGTTCGCCACTATAATG
HbPP2C54	TCGGTGGAATGAATCAACT	CGTGAACAGAGTCGGTAG
HbPP2C56	GCATAGGCTTCATCATTCTT	GGCTGTTACTGGTGACTTA
HbPP2C58	CTTCTCTTCCTCTTCCTCTG	GCCTACTCATAGTATTGTCTTC
HbPP2C59	CAGGAGGCATACCAGAGA	ACAGAAGTAACACCGACAG
HbActin	GATGTGGATATCAGGAAGG	CATACTGCTTGGAGCAAGA
